# Supplementary material for: Circulating microRNA miR-425-5p Associated with Brain White Matter Lesions and Inflammatory Processes
Source: Int J Mol Sci. 2024 Jan 10;25(2):887. doi: 10.3390/ijms25020887 (PMC10815886; doi:10.3390/ijms25020887)
Supplement: Supplementary file 1 [file ijms-25-00887-s001.zip]

Archive with 2 entries (2 files):
- supplement_WMH_miRNA.pdf
- SupplementaryTables_WMH_miRNA.xlsx
