# Supplementary material for: Circulating microRNA miR-425-5p Associated with Brain White Matter Lesions and Inflammatory Processes
Source: Int J Mol Sci. 2024 Jan 10;25(2):887. doi: 10.3390/ijms25020887 (PMC10815886; doi:10.3390/ijms25020887)
Supplement: Supplementary file 1 [file ijms-25-00887-s001.zip › SupplementaryTables_WMH_miRNA.xlsx]

## Sheet: TableS1.available_miRNAs_for_an
miRNA measured in plasma in TREND-0
hsa-let-7b-3p, hsa-let-7b-5p, hsa-let-7c-5p, hsa-let-7d-3p, hsa-let-7d-5p, hsa-let-7e-5p, hsa-let-7f-5p, hsa-let-7g-5p, hsa-let-7i-5p, hsa-miR-101-3p, hsa-miR-103a-3p, hsa-miR-106a-5p, hsa-miR-106b-3p, hsa-miR-106b-5p, hsa-miR-107, hsa-miR-10b-5p, hsa-miR-122-5p, hsa-miR-125a-5p, hsa-miR-125b-5p, hsa-miR-126-3p, hsa-miR-128-5p, hsa-miR-130a-3p, hsa-miR-130b-3p, hsa-miR-132-3p, hsa-miR-133a-3p, hs…

## Sheet: TableS2.MemoryAssociations
Table S2. Cross-sectional associations between white matter lesions and verbal memory in the TREND-0 samples.
Memory score (types of recall)	WML variable	TREND-0 miRNA/ MRI sample	TREND-0 MRI sample
		(n = 647)	(n = 1854)
Verbal memory
immediate recall	WMLV	β = -0.246, p = 0.045	β = -0.191, p = 0.006
Delayed recall	WMLV	β = -0.344, p = 0.036	β = -0.119, p = 0.210
Immediate recall	# lesions	β = -0.219, p = 0.0015	β = -0.099, p = 0.016
Delayed recall	# lesions	β = -0.045, p = 0.622	β = -0.010, p = 0.853
Immediate recall	Presence of WMLs	β = -0.369, p = 0.0009	β = -0.081, p = 0.232
Delayed recall	Presence of WMLs	β = -0.040, p = 0.786	β = 0.048, p = 0.604
All analyses adjusted for age, sex, APOE ε4 carrier status, education, ICV, current depressive symptoms; WMLV: white matter lesion volume. Effect estimates and p-values are shown. Nominal significant results are highlighted in bold.

## Sheet: TableS3. 
Table S3. miRNA association results for direct association with white matter lesion variables.
miRNA	Estimate.TLV	Std..Error.TLV	P.TLV	pbh.TLV	Estimate.numberLesions	Std..Error.NumberLesions	P.NumberLesions	pbh.NumberLesions	Estimate.N01	Std..Error.N01	P.N01	pbh.N01	SampleSize	NumberCasesWML01
hsa_let_7b_3p	-0.00481446258383645	0.0229979213064147	0.834261549614563	0.968041131850754	-0.0176525873110778	0.0431980710130109	0.682968651251762	0.977944009289559	-0.0280314650927076	0.107917655187207	0.795057664055562	0.929804260438279	540	380
hsa_let_7b_5p	-0.0147184498706869	0.0297168765394827	0.620570592724852	0.946353483406816	-0.0872518881051082	0.0533255496045136	0.102300335879366	0.888663317736539	-0.288778805812556	0.133267634015871	0.0302418105917078	0.608184061785843	639	450
hsa_let_7c_5p	-0.0109765138255572	0.0303013887019581	0.71730376666158	0.950909275032424	-0.0748123052071749	0.0580995992038238	0.198389155187302	0.96212706113593	-0.147223689366326	0.145706785386994	0.312298582155409	0.724990476920633	585	412
hsa_let_7d_3p	-0.00284895142585628	0.0363682677384038	0.937585866826013	0.974130374081205	-0.0672198851771853	0.0659578484963998	0.308536227790323	0.96212706113593	0.0574155750412612	0.16328212602614	0.725112634993504	0.929804260438279	637	446
hsa_let_7d_5p	0.0128873079343336	0.0247184638020737	0.602305224128192	0.944900856201109	-0.0118356796801235	0.0472788724059802	0.802411686749917	0.977944009289559	0.0232354601845744	0.116305826734596	0.841653436399896	0.929804260438279	618	434
hsa_let_7e_5p	-0.0158811380184804	0.0261909381906169	0.544586290989516	0.944900856201109	0.00922723109205304	0.0460280718842908	0.841205297354929	0.977944009289559	0.0786676666953059	0.124465808178007	0.527359179178385	0.877517725915812	459	338
hsa_let_7f_5p	-0.00793336993725814	0.0276572474443264	0.774324876024003	0.950909275032424	-0.0142888038968616	0.0507871328387561	0.778536994364886	0.977944009289559	-0.0287084543878415	0.125984910197721	0.819745621692173	0.929804260438279	644	452
hsa_let_7g_5p	-0.00307716197103886	0.0425970224298864	0.942434937279562	0.974130374081205	-0.0925103179998125	0.0780205529450564	0.236185281104219	0.96212706113593	-0.388811114867989	0.193179791269234	0.0441472080396759	0.608184061785843	640	450
hsa_let_7i_5p	0.00375871384187993	0.0348294601422927	0.914095587021115	0.968041131850754	-0.0284795020974115	0.0645643664489274	0.659291110519599	0.977944009289559	-0.166632458411691	0.158842067522971	0.294157460847985	0.724990476920633	642	450
hsa_miR_100_5p	0.0150063304204031	0.0279941415362572	0.592396963591836	0.944900856201109	0.0444811303442181	0.0543495473032075	0.413889788752513	0.977944009289559	-0.0545650226951086	0.138227009651054	0.693027875655751	0.929804260438279	266	187
hsa_miR_101_3p	-0.00383002895720351	0.0351153933369693	0.913182023944684	0.968041131850754	-0.0428433026959383	0.0630709094963502	0.49720617035769	0.977944009289559	-0.239833118456994	0.158203025531719	0.129523617192367	0.61242887354728	643	451
hsa_miR_103a_3p	0.00667702881046265	0.0334984668183914	0.842074488348508	0.968041131850754	-0.0679353068906444	0.0601035465931658	0.258780834380527	0.96212706113593	-0.158971968252361	0.151493150603647	0.294009072372077	0.724990476920633	642	451
hsa_miR_106a_5p	0.0177424629669617	0.0359738006440081	0.622041176161203	0.946353483406816	-0.0261329521584658	0.0644595889608403	0.685310674081249	0.977944009289559	0.0451831471531597	0.160249063082277	0.777977429183439	0.929804260438279	640	450
hsa_miR_106b_3p	0.0772587095418296	0.0542735923060466	0.157702524787169	0.942627335725649	0.0397030795324322	0.111557882656406	0.722667643653429	0.977944009289559	0.117950651666255	0.319376106015382	0.711892327675514	0.929804260438279	115	84
hsa_miR_106b_5p	0.0333713797297178	0.0346626000375737	0.336045885940097	0.942627335725649	-0.00755437848893674	0.0624011895002673	0.90368127228205	0.977944009289559	-0.0494797639455923	0.155695561777764	0.750638042166069	0.929804260438279	641	450
hsa_miR_107	0.0360381377069106	0.0333143931645874	0.279780962145802	0.942627335725649	-0.0408715101815373	0.0595696524872783	0.49289878730187	0.977944009289559	-0.114528051827898	0.149613414958876	0.443977913915408	0.816346486876718	635	447
hsa_miR_10b_5p	0.0356215947200265	0.0200674490692802	0.0763944941896742	0.942627335725649	0.0982562687390877	0.03654081795401	0.00736905092681433	0.630053854242625	0.140190670709981	0.0930242810804652	0.131802173064179	0.61242887354728	610	429
hsa_miR_122_5p	-0.0177747158511663	0.0174043279773315	0.307516927037166	0.942627335725649	-0.0323334262571735	0.0315488377787095	0.305822128630093	0.96212706113593	-0.114234889789922	0.0788098950488508	0.147198188302412	0.61242887354728	640	451
hsa_miR_125a_5p	-0.0687381221782371	0.0259748639411736	0.00835980225924174	0.942627335725649	-0.0779334219233109	0.04753234521335	0.101637987126943	0.888663317736539	-0.168713942609595	0.115658696795023	0.144641502452404	0.61242887354728	591	414
hsa_miR_125b_5p	0.0245921635685528	0.027196438942862	0.3662234541945	0.942627335725649	0.00672878626258715	0.0483842846151078	0.889440923711799	0.977944009289559	-0.0747805326072686	0.121586397170749	0.538528115089796	0.885464496926492	627	446
hsa_miR_126_3p	-0.039615066191908	0.0491166651724117	0.420232350663528	0.942627335725649	-0.068678378696698	0.0883196175436047	0.437092131015316	0.977944009289559	-0.252292114835663	0.2158312349924	0.242430884555514	0.724990476920633	641	450
hsa_miR_126_5p	0.0413456661323863	0.0539005922318742	0.4436436230347	0.942627335725649	-0.0277354859385779	0.0959214672488145	0.772668616898619	0.977944009289559	-0.337690349335003	0.241559035144361	0.162124481835753	0.616073030975861	314	222
hsa_miR_1260a	0.0851567277151116	0.0410108168947408	0.0388664720717852	0.942627335725649	0.0480042511736423	0.0756120980656822	0.526085758216656	0.977944009289559	-0.0461881120233412	0.192246672386968	0.810133030805428	0.929804260438279	267	189
hsa_miR_128_3p	-0.0339475213108187	0.0383977008968442	0.377460584619274	0.942627335725649	-0.0462199698149499	0.0674460207035494	0.4937748745114	0.977944009289559	-0.100494518232436	0.166959316044254	0.547233902613074	0.886284398045289	274	193
hsa_miR_128_5p	-0.0100896912409508	0.0426405105827047	0.81311411817704	0.961816834548198	0.0445435430718797	0.08264199959783	0.590297506633842	0.977944009289559	0.256465853715782	0.20561527172143	0.212284085422816	0.679214281999744	310	216
hsa_miR_130a_3p	0.0300967181517371	0.0218496386705193	0.16886716467787	0.942627335725649	-0.00791742535599049	0.0393705016608748	0.840685462349018	0.977944009289559	-0.0209060991178205	0.0980123601898235	0.831092474699641	0.929804260438279	641	450
hsa_miR_130b_3p	0.0228124864587721	0.0254416963383722	0.370296178986687	0.942627335725649	0.0119079078939805	0.0482042210017476	0.804977384617563	0.977944009289559	-0.0221081274011668	0.120527477010993	0.85446212084644	0.936621940158598	563	391
hsa_miR_132_3p	-0.0216109174312047	0.0313187468855996	0.490510751717715	0.942627335725649	0.0271403113100868	0.0535068342691046	0.612227836125977	0.977944009289559	0.129903986501529	0.134719189160139	0.334916850380245	0.740994048892316	492	348
hsa_miR_133a_3p	-0.0196079552884945	0.0364467643713931	0.591057639987257	0.944900856201109	-0.0788100018520662	0.0722215589543716	0.27621181841898	0.96212706113593	-0.22612169106823	0.182619734159035	0.215637981218226	0.679214281999744	269	191
hsa_miR_133b	0.0524676259341758	0.0317361019982672	0.10042921986763	0.942627335725649	0.0224830592652359	0.0744922891094893	0.763220853179931	0.977944009289559	-0.296094912372765	0.197936540662401	0.134677555309285	0.61242887354728	161	116
hsa_miR_136_3p	-0.0225923052698341	0.0415463938103992	0.587402163668614	0.944900856201109	-0.0403743927211926	0.0717349373069647	0.574398265312501	0.977944009289559	-0.0806229395246818	0.175345112098811	0.645662825071034	0.929804260438279	164	116
hsa_miR_136_5p	0.0510514106708187	0.0310470334823913	0.101196407671761	0.942627335725649	-0.00506573019958283	0.0607148816641503	0.933563630251146	0.977944009289559	-0.213578303448021	0.148452294374672	0.150235563153931	0.61242887354728	305	217
hsa_miR_139_5p	-0.0157184804806662	0.0242418270452536	0.516986178926276	0.942627335725649	0.00466133829754841	0.0433214507320758	0.914351904056991	0.977944009289559	-0.106904463296277	0.105862346302358	0.312569999404002	0.724990476920633	584	411
hsa_miR_140_3p	-0.0231619729884275	0.033555756740328	0.490290305433991	0.942627335725649	-0.100015939766159	0.0602574458277053	0.097452606162682	0.888663317736539	-0.457393174202205	0.15082620468472	0.00242469395054689	0.207311332771759	643	450
hsa_miR_140_5p	0.00657067044766021	0.0281559478929045	0.815575678418063	0.961816834548198	0.128458838420596	0.0551107648016872	0.0201699137919483	0.86226381460579	0.33063144294911	0.14550203793923	0.0230654259513457	0.608184061785843	497	351
hsa_miR_142_3p	-0.00363668039069455	0.0258850947716497	0.88831528465199	0.968041131850754	-0.00723652648486984	0.0475282226997262	0.87903270001421	0.977944009289559	-0.0170224341009255	0.118507834973312	0.885784961407861	0.946068704784223	645	453
hsa_miR_142_5p	-0.0148059263697424	0.0267344264469627	0.579904172597868	0.944900856201109	-0.0707630373434603	0.0479262358549722	0.140315260695243	0.888663317736539	-0.107105672530755	0.119169939156976	0.368778283869754	0.778531932613925	639	449
hsa_miR_143_3p	-0.0426560416711592	0.0253982896056305	0.0936911663471125	0.942627335725649	-0.03676932531509	0.0477991050853001	0.442114985981332	0.977944009289559	0.0982086562678703	0.11801079732856	0.405295725633613	0.787563285038043	509	358
hsa_miR_144_3p	0.020960075984385	0.0278438811649957	0.451869855532449	0.942627335725649	-0.0263681043446861	0.0500663904325788	0.598614048318709	0.977944009289559	-0.294312820857133	0.125834120610344	0.0193408579161815	0.608184061785843	643	451
hsa_miR_144_5p	0.0157262569908283	0.0231420434312979	0.497053727243808	0.942627335725649	0.0629142657944373	0.040947645090333	0.12496259395323	0.888663317736539	0.0680874704930517	0.102887228168174	0.508119946610431	0.868885108703837	606	426
hsa_miR_145_5p	0.000572550498704222	0.0228822289095625	0.98004655116687	0.985811530879616	-0.00387228799355478	0.0447511994972204	0.931076356150187	0.977944009289559	-0.0384609098489465	0.110738397972846	0.728356018269218	0.929804260438279	581	407
hsa_miR_146a_5p	0.0339756066586155	0.0233231998881831	0.145690696853363	0.942627335725649	0.00524945227308364	0.0422792961076467	0.901227294706039	0.977944009289559	0.125490404683352	0.104726554236419	0.230812975140831	0.704803906233609	644	451
hsa_miR_146b_5p	-0.0523420409064315	0.0486009330068448	0.282697901821848	0.942627335725649	-0.205011693004254	0.0981622776536712	0.0379301198431751	0.888663317736539	-0.230318073563823	0.240382943627754	0.337997285459653	0.740994048892316	231	154
hsa_miR_148a_3p	0.000103884477070868	0.0302862617113607	0.997264299749409	0.997264299749409	-0.0998513390162215	0.0543646633400898	0.0667349305926417	0.888663317736539	-0.170723608123858	0.138728460889192	0.218460733976526	0.679214281999744	634	447
hsa_miR_148b_3p	0.0449384883994877	0.0311052345746459	0.149038091265619	0.942627335725649	0.0221911959125655	0.0571055774941558	0.697705239766995	0.977944009289559	0.11246593065649	0.143772513720882	0.434068148183282	0.816346486876718	639	450
hsa_miR_150_5p	-0.0102840884050889	0.0341165642733487	0.763179136177699	0.950909275032424	0.00218119718948757	0.0615296188930312	0.971732558376209	0.977944009289559	-0.142225209771449	0.152963365827284	0.352475078921024	0.753415481193689	643	450
hsa_miR_151a_3p	0.00673161398472945	0.0239235957878273	0.778522213476838	0.950909275032424	-0.0152510711704926	0.0437797564383378	0.727700367690611	0.977944009289559	0.194896018614487	0.109346688809064	0.0746892707456298	0.608184061785843	581	407
hsa_miR_151a_5p	0.0698834284251279	0.0309710780392439	0.0243908126429782	0.942627335725649	0.026830515251863	0.055743362310882	0.630456562570539	0.977944009289559	0.0828812728030896	0.142229857101619	0.560076645144786	0.895075759997742	639	450
hsa_miR_152_3p	0.0541232380048976	0.0251952655518216	0.0321284969399016	0.942627335725649	0.100225708232158	0.0486473067359618	0.0398342420572815	0.888663317736539	0.248332855469601	0.125631728520522	0.0480785958742147	0.608184061785843	578	409
hsa_miR_154_5p	0.0119169723416165	0.0307683844663291	0.698770269365949	0.950909275032424	-0.00362218620758948	0.0545691553677796	0.947116438620294	0.977944009289559	-0.0333223718294446	0.133103733544494	0.802317551814583	0.929804260438279	352	239
hsa_miR_155_5p	-0.0110310557671232	0.0330271687374291	0.738600827698486	0.950909275032424	0.0324016193738639	0.0595148054936661	0.586528661246429	0.977944009289559	0.0190485513478352	0.149959999094473	0.898921232032623	0.946068704784223	333	239
hsa_miR_15a_5p	0.0381314340802329	0.0419048253218196	0.363196800922047	0.942627335725649	-0.0567326554625371	0.0754190214516966	0.452193416681594	0.977944009289559	-0.402529136153205	0.18803262791173	0.0322949386872112	0.608184061785843	643	451
hsa_miR_15b_3p	0.0298690565733378	0.0257468813609279	0.246464116556241	0.942627335725649	0.0027729155410545	0.0460458298623713	0.951999686837556	0.977944009289559	-0.0489992588456954	0.11508636848636	0.670282188257204	0.929804260438279	621	436
hsa_miR_15b_5p	0.0279869051743523	0.025975120598949	0.281692121951614	0.942627335725649	-0.0468175367404703	0.0466455706782424	0.315915624938813	0.96212706113593	-0.0279664859128699	0.117466454708128	0.811818568610115	0.929804260438279	645	454
hsa_miR_16_2_3p	-0.0151803076150343	0.0264342072748867	0.565999503533938	0.944900856201109	-0.0383810853283297	0.048086361206797	0.425084063487108	0.977944009289559	-0.176659475644031	0.122846925183586	0.150421126836174	0.61242887354728	623	444
hsa_miR_16_5p	0.0426127047836239	0.0367681159161562	0.24691306979015	0.942627335725649	-0.0328668424223136	0.0664291299490453	0.62093842028951	0.977944009289559	-0.260513859595236	0.167899084415568	0.120755624246248	0.61242887354728	645	452
hsa_miR_17_5p	0.00298059835690144	0.0301369979103393	0.921279278468659	0.968041131850754	-0.000467301079148176	0.0572309303149848	0.993490366751591	0.993490366751591	-0.0599816527083384	0.15458488730178	0.698003029491475	0.929804260438279	331	233
hsa_miR_181a_5p	-0.0111816161812463	0.0275569704394621	0.685067496761681	0.950909275032424	-0.0125741316664646	0.0482237804633062	0.794382325267569	0.977944009289559	-0.106096454466208	0.119470545357878	0.374510989988707	0.780992430342304	590	427
hsa_miR_185_5p	0.0269488752057327	0.0314612623423588	0.392008554052391	0.942627335725649	-0.0356894128275187	0.0565257693334893	0.528020566460981	0.977944009289559	-0.176261138156542	0.141178565938038	0.211848789783566	0.679214281999744	642	452
hsa_miR_186_5p	0.00547383349171931	0.0386322598415952	0.887417527337407	0.968041131850754	0.01392868398075	0.0740121384923042	0.85084885466568	0.977944009289559	0.0483235713041958	0.191208726450788	0.800479329585437	0.929804260438279	321	224
hsa_miR_18a_5p	0.0223634693979436	0.0305067951746526	0.463833278358165	0.942627335725649	0.0587928358308714	0.0539597645296326	0.276384105662203	0.96212706113593	0.277963030930864	0.13304837894858	0.0366908341813596	0.608184061785843	562	395
hsa_miR_18b_5p	0.0215911995609907	0.0253974437630796	0.395628733006437	0.942627335725649	0.0079004776761406	0.0470822110887845	0.866802181843343	0.977944009289559	-0.0110336241159686	0.114262549528347	0.92307281847441	0.95087621662123	555	386
hsa_miR_191_5p	-0.0197135306083243	0.0340535195993886	0.562865575985131	0.944900856201109	-0.0655418833202244	0.0612050845397217	0.284645838190762	0.96212706113593	0.0540808047491321	0.151258370188157	0.720688145527616	0.929804260438279	643	452
hsa_miR_192_5p	-0.0277411776665975	0.0224266096571246	0.216571211185644	0.942627335725649	-0.0777238092464469	0.0406611112311946	0.0564075798934788	0.888663317736539	-0.200633458214164	0.105085945766354	0.0562321603840488	0.608184061785843	627	442
hsa_miR_193a_5p	0.0209772172611538	0.0418297092001987	0.61659139281099	0.946353483406816	-0.00254913610045283	0.0731197026445484	0.972225038475	0.977944009289559	-0.120186039056435	0.190710748173458	0.528563308592565	0.877517725915812	210	154
hsa_miR_193b_3p	-0.00617466109460436	0.0405135791327535	0.879051176568349	0.968041131850754	0.0327278982430537	0.0842568274457738	0.698201460103758	0.977944009289559	-0.213765883076472	0.2140610538733	0.317978279351155	0.724990476920633	179	127
hsa_miR_194_5p	-0.0582724060107743	0.0255004136081838	0.0226500347796783	0.942627335725649	-0.048455691585387	0.0467776356265983	0.300676603618445	0.96212706113593	-0.125206559116683	0.117224397076692	0.285478558635253	0.724990476920633	619	436
hsa_miR_195_5p	-0.0216161877472512	0.0352911149466048	0.540847162287654	0.944900856201109	-0.0344667348938373	0.0658406373876263	0.601174355905538	0.977944009289559	-0.264487395847372	0.169409844761379	0.118469960926849	0.61242887354728	231	173
hsa_miR_197_3p	-0.000647824285465524	0.0247727539436983	0.979146182383215	0.985811530879616	-0.0168994092576051	0.046061417355375	0.713836385681017	0.977944009289559	0.080095518603036	0.117086682158953	0.493930792355335	0.865027303386269	594	415
hsa_miR_199a_3p	0.0417885300186035	0.0226599542717762	0.0656355372576951	0.942627335725649	0.0150586306228371	0.0408424343954865	0.712476350509574	0.977944009289559	0.111338653570842	0.10140325212065	0.272213606719602	0.724990476920633	638	446
hsa_miR_199a_5p	-0.0080256575808829	0.0194847748138887	0.680593796495742	0.950909275032424	-0.0138443659172984	0.0379760379083728	0.715597515880642	0.977944009289559	0.135039658623685	0.0982279541351074	0.169206505687519	0.622346473113271	516	364
hsa_miR_19a_3p	-0.0145160477477857	0.0365360088406177	0.691275578581067	0.950909275032424	-0.121349895924064	0.0669660443341151	0.0704473027730708	0.888663317736539	-0.256769862424177	0.16847759641452	0.127493876600828	0.61242887354728	643	451
hsa_miR_19b_3p	0.0627829162020314	0.0364503246562221	0.0854866417554115	0.942627335725649	-0.0408209168936381	0.0657395740134964	0.534859256849867	0.977944009289559	-0.24133124910478	0.164887172652159	0.143299321136343	0.61242887354728	642	449
hsa_miR_204_5p	-0.0310713647064787	0.0492635404076824	0.529693556460012	0.943516647444396	-0.0948200539948034	0.112027400497059	0.399391400408091	0.977944009289559	-0.186980194108943	0.312325745840137	0.549392667794156	0.886284398045289	113	81
hsa_miR_205_5p	0.0257707953472258	0.0292487897049483	0.379197341115923	0.942627335725649	0.0872290399559203	0.0684185512382214	0.203630786256517	0.96212706113593	0.186088187974236	0.167688581990906	0.26711760741999	0.724990476920633	244	160
hsa_miR_20a_5p	-0.00187731266687411	0.0340136981384155	0.956002526353547	0.974130374081205	-0.0500826044561894	0.0622842441103968	0.421647386562464	0.977944009289559	-0.212942067559589	0.157398826716622	0.176093273710467	0.627332287593539	639	450
hsa_miR_21_5p	0.0265623585125687	0.050334441303295	0.597883111930201	0.944900856201109	-0.020950374094145	0.0902827798783856	0.816573066288149	0.977944009289559	0.0501708051838286	0.222923568377349	0.821933900134472	0.929804260438279	640	450
hsa_miR_210_3p	-0.0252512655051955	0.0270554266467069	0.351130954070211	0.942627335725649	0.0405115214578211	0.0492828388507851	0.411477449392724	0.977944009289559	0.134629674916536	0.124870612681916	0.280965306653015	0.724990476920633	491	350
hsa_miR_2110	-0.00880457616720061	0.0290524023438704	0.762038021020765	0.950909275032424	-0.0607021464456259	0.0574067581608676	0.291107680723556	0.96212706113593	-0.0633048740101885	0.140002046980242	0.651145754798051	0.929804260438279	343	243
hsa_miR_215_5p	-0.0180187977656889	0.0223608535325797	0.420676407522526	0.942627335725649	-0.0613462143851447	0.040213912369262	0.127678320744319	0.888663317736539	-0.187763772371178	0.100985360549348	0.0629822541561203	0.608184061785843	598	417
hsa_miR_22_3p	0.00529237125114838	0.0278081516341435	0.849122624774555	0.968041131850754	-0.0339184138762001	0.0501986784599522	0.499492801167916	0.977944009289559	-0.123972074296353	0.123523792535743	0.315557416676853	0.724990476920633	638	449
hsa_miR_22_5p	-0.0248567450156391	0.0246360846816784	0.313439829849445	0.942627335725649	-0.047356279061409	0.0480831585292343	0.325115449923867	0.96212706113593	-0.0577087972049527	0.118972990323489	0.627635224773424	0.929804260438279	565	395
hsa_miR_221_3p	0.0324458749572217	0.0191047991007058	0.0899461617541986	0.942627335725649	0.0300377736375305	0.034340703394176	0.382073245345923	0.977944009289559	0.159061733096307	0.0867342507507932	0.0666691979542597	0.608184061785843	642	451
hsa_miR_222_3p	0.0617336426179481	0.0363263217018787	0.0897370576320999	0.942627335725649	0.0915401888077087	0.0652704416362234	0.161269041228983	0.950931243108831	0.108853142444553	0.160605131596933	0.497918315437395	0.865027303386269	642	449
hsa_miR_223_3p	0.0179045799503153	0.0267948681276159	0.50424512225971	0.942627335725649	0.00508595618990666	0.0481203890381203	0.915860160016585	0.977944009289559	0.206269403329438	0.120786230560826	0.0876877841613515	0.61242887354728	645	453
hsa_miR_223_5p	-0.0131066026797587	0.0341693289890415	0.701593113411113	0.950909275032424	-0.0437440999208177	0.0750771627296808	0.560611701696702	0.977944009289559	-0.202503389708083	0.184563463111471	0.27255312547222	0.724990476920633	286	199
hsa_miR_23a_3p	0.0722603597475178	0.0479920988182189	0.132656596993573	0.942627335725649	0.0720488728943938	0.0863273150631682	0.404261227366956	0.977944009289559	0.477579679512466	0.217756367627207	0.0282941585332691	0.608184061785843	641	451
hsa_miR_23b_3p	0.0705579415006541	0.0442017705867337	0.110934091724637	0.942627335725649	0.0462363841461579	0.0794177094146984	0.560647063049972	0.977944009289559	0.364927288774885	0.20319770918282	0.072506881921722	0.608184061785843	641	451
hsa_miR_24_3p	0.0244725912913319	0.0281059731286427	0.384235111519903	0.942627335725649	-0.0215938748778389	0.0505865239512754	0.669619544554418	0.977944009289559	0.119110287857536	0.127149987458097	0.34887690394208	0.753415481193689	647	454
hsa_miR_25_3p	-0.0113320202083897	0.0391411428842512	0.772281446894041	0.950909275032424	-0.0950945305818887	0.0703488788817632	0.176939991815919	0.96212706113593	-0.347107048130802	0.178774621746763	0.05218673391233	0.608184061785843	644	451
hsa_miR_26a_5p	-0.0354509921793075	0.0265421451967028	0.182152517048274	0.942627335725649	-0.0892391542761565	0.0473637889393514	0.0600146128287201	0.888663317736539	-0.0999024724048114	0.119571370093017	0.403433457230133	0.787563285038043	638	449
hsa_miR_26b_5p	-0.0360943469044153	0.028521823553327	0.206182795547489	0.942627335725649	-0.0565987699251955	0.0509831425611716	0.267379765694942	0.96212706113593	-0.0832586807992268	0.123671727850924	0.50080528090784	0.865027303386269	617	435
hsa_miR_27a_3p	0.0257088410836254	0.0219369008499559	0.241683505027979	0.942627335725649	0.0282874941495184	0.0401421638136309	0.481280610006611	0.977944009289559	0.145693263366497	0.103283633005529	0.158358676443179	0.615439401631446	617	433
hsa_miR_27b_3p	0.0363202581567375	0.0286434751912913	0.205265966644787	0.942627335725649	0.00266533620401203	0.0514880334169046	0.958731584245922	0.977944009289559	0.0812943185558522	0.126543327006457	0.520598699264606	0.877517725915812	641	449
hsa_miR_28_3p	0.00735614794263092	0.0286706444979824	0.797621454327964	0.961816834548198	-0.0345044955053086	0.053335021833147	0.517992137131999	0.977944009289559	-0.144754255198204	0.134831834126102	0.283005994646522	0.724990476920633	479	344
hsa_miR_28_5p	-0.00998270397115677	0.0308242586379381	0.74622226056637	0.950909275032424	0.0314212801314584	0.0555316024036374	0.571843602091476	0.977944009289559	0.149911308160671	0.145081620508691	0.301468461960758	0.724990476920633	398	288
hsa_miR_29a_3p	0.0277581209436565	0.0337821822786947	0.411572754068254	0.942627335725649	-0.024935935157223	0.0605914069379812	0.680815919176369	0.977944009289559	-0.244738072908965	0.151983104290515	0.107332838580143	0.61242887354728	641	452
hsa_miR_29b_3p	0.00744064658384072	0.0302117061228645	0.805549272421899	0.961816834548198	-0.0342517465717284	0.0549350774528528	0.533202713557561	0.977944009289559	-0.0790134980777926	0.139993384753863	0.572475952374532	0.906420257926342	600	424
hsa_miR_29c_3p	0.0464764114724489	0.0330552018255409	0.160215503172106	0.942627335725649	0.0127902554782251	0.0599991180954022	0.831260939836862	0.977944009289559	-0.159450137080161	0.146743586506359	0.277217975873057	0.724990476920633	639	448
hsa_miR_301a_3p	0.00151474059821448	0.0281019353830926	0.957040367518377	0.974130374081205	0.0546857755699843	0.0505071214477185	0.279577152478209	0.96212706113593	0.0633081414459587	0.128822350334171	0.623117004772648	0.929804260438279	417	302
hsa_miR_30a_5p	0.0335528109048789	0.023070486879953	0.146454300565335	0.942627335725649	0.036918729349404	0.043385994383387	0.395199287622463	0.977944009289559	0.0433717774133985	0.106511539632237	0.683859181501563	0.929804260438279	532	370
hsa_miR_30b_5p	0.0151383740650498	0.034766298634136	0.663399385253305	0.950909275032424	-0.0058640312131954	0.0625897208745224	0.925385533036063	0.977944009289559	0.130667426997596	0.153691708459304	0.395218471735539	0.787563285038043	639	451
hsa_miR_30c_5p	0.0118423871719628	0.0331982346313926	0.721424373066015	0.950909275032424	0.0197927134052551	0.0598095566712819	0.740809609074276	0.977944009289559	-0.0173465000510597	0.146114653066557	0.905498446500278	0.946068704784223	638	447
hsa_miR_30d_5p	-0.0326780028360538	0.0322090022260909	0.310733052857207	0.942627335725649	-0.0869033403893643	0.0611336361174271	0.155693591219868	0.950843003521337	0.0648953164394459	0.149453406740681	0.664130351764971	0.929804260438279	603	421
hsa_miR_30e_3p	0.00490436917132219	0.0410859592899899	0.905080447965193	0.968041131850754	-0.0811206990134112	0.0709652463562061	0.25410190368613	0.96212706113593	-0.254695053925956	0.198091549835052	0.198532362970141	0.66566733466459	263	191
hsa_miR_30e_5p	0.029935277333502	0.0321247467036381	0.351777719135358	0.942627335725649	0.0165637425732167	0.0589260150118274	0.778731719857303	0.977944009289559	-0.0186685614534883	0.150132247520498	0.901040182769081	0.946068704784223	639	448
hsa_miR_32_5p	-0.0110993279774453	0.0310976581101319	0.721274298875888	0.950909275032424	-0.00902264082275742	0.0558197322835628	0.871642871491602	0.977944009289559	-0.0420051631917798	0.139097047029973	0.762663818638502	0.929804260438279	636	451
hsa_miR_320a	0.0440832336189413	0.0419986186850113	0.29428956792304	0.942627335725649	-0.0363856324052592	0.0754605046804527	0.629845277382206	0.977944009289559	0.0217490345888264	0.186857931179755	0.907340746108845	0.946068704784223	644	453
hsa_miR_320b	-0.0250518859277363	0.037300500309465	0.502071690945577	0.942627335725649	-0.126055613397708	0.0669383218670633	0.0601427257383171	0.888663317736539	-0.0809817904173383	0.16571105777974	0.625059246381225	0.929804260438279	641	451
hsa_miR_320c	0.00511262963709362	0.0311819667878147	0.869873287513978	0.968041131850754	-0.00382335172628159	0.0554289789096994	0.945053955591158	0.977944009289559	-0.0104447177463522	0.144660199929942	0.942441362655998	0.965014808468118	312	222
hsa_miR_320d	0.0127756317243686	0.0420729192998168	0.761605898564278	0.950909275032424	-0.117786257214661	0.0747663445227471	0.116241545481736	0.888663317736539	-0.319070086898378	0.192650272693693	0.0976784804972207	0.61242887354728	309	218
hsa_miR_324_3p	0.0427188518135064	0.0233366523863151	0.0677380639530753	0.942627335725649	0.0692745875417228	0.0465034196393795	0.136915876473142	0.888663317736539	-0.0442045468356649	0.114721703191123	0.700000473614338	0.929804260438279	538	381
hsa_miR_324_5p	0.011055510353113	0.0352352101086095	0.753897392412531	0.950909275032424	0.0413665871481387	0.0747005503518	0.580110984856507	0.977944009289559	0.13910934258246	0.188039128448794	0.459427828739257	0.83576764589801	349	252
hsa_miR_326	0.00786175576904162	0.0240683249667597	0.744163992558173	0.950909275032424	0.0613177645002341	0.0517464589731222	0.236962755485574	0.96212706113593	0.0475888099782913	0.130970041958977	0.716338626905089	0.929804260438279	318	218
hsa_miR_328_3p	-0.0215069008386563	0.028398957106126	0.449268614298635	0.942627335725649	-0.0538056451513382	0.0547573022053797	0.326335494420374	0.96212706113593	-0.039666897174208	0.133953952561929	0.767135859742036	0.929804260438279	455	321
hsa_miR_331_3p	0.0478013646835086	0.0398147522145213	0.231495007576134	0.942627335725649	0.0282400149444443	0.0819147621129645	0.730687960418579	0.977944009289559	-0.330026664390784	0.233219184625478	0.157041445574483	0.615439401631446	194	145
hsa_miR_335_3p	-0.0848371282735958	0.0673987652846583	0.211532600009459	0.942627335725649	0.0425512021169876	0.104881728699839	0.685965863591439	0.977944009289559	0.0134042544462816	0.266704785612757	0.959916179091081	0.977057539431993	101	71
hsa_miR_335_5p	0.0260016214525973	0.0229230127575317	0.257177734004233	0.942627335725649	0.0203990705310378	0.042363788234675	0.630343607924303	0.977944009289559	0.158533085277341	0.106435310666157	0.136361464191232	0.61242887354728	549	390
hsa_miR_338_3p	-0.0339079142405656	0.0318813853946353	0.288261298498104	0.942627335725649	0.00676013929113683	0.062022057594268	0.913268519692798	0.977944009289559	0.123977791501854	0.161852012375727	0.443679426954959	0.816346486876718	365	263
hsa_miR_339_3p	0.0280486388050315	0.0321826441594811	0.384012519523228	0.942627335725649	0.0467451655553161	0.0635156436778794	0.462212065325888	0.977944009289559	-0.126822823204395	0.163569861420404	0.438136731899323	0.816346486876718	392	278
hsa_miR_339_5p	0.0328188490872172	0.0349282673032521	0.348971031495579	0.942627335725649	0.0768415729206238	0.0726557099486296	0.291978983556629	0.96212706113593	-0.0294350889365635	0.182291017529143	0.871720825642916	0.946068704784223	161	114
hsa_miR_33a_5p	-0.00312793535207665	0.0264341300447063	0.905887725437149	0.968041131850754	-0.0160565150658628	0.0571253775770267	0.778851264528296	0.977944009289559	0.0632933475922502	0.143248962504019	0.658603849288129	0.929804260438279	309	216
hsa_miR_342_3p	-0.0253089371566083	0.028683794949924	0.377934019843019	0.942627335725649	-0.0388582410814349	0.0534802563605483	0.467751575864902	0.977944009289559	-0.0709853562338494	0.130191890205428	0.585590946573771	0.918679374900136	635	444
hsa_miR_34a_5p	-0.0212818602035433	0.0328996022985177	0.518169412621117	0.942627335725649	0.061288533418846	0.0614919745130603	0.319653451942475	0.96212706113593	0.0369546942838278	0.148339029595145	0.803265481229743	0.929804260438279	342	238
hsa_miR_361_5p	0.0236542596561227	0.0356875311920612	0.507973179072249	0.942627335725649	0.0115531309870305	0.0631798714900314	0.85503446035761	0.977944009289559	0.118723702329555	0.163158530508116	0.46682261999587	0.840280715992566	306	217
hsa_miR_362_3p	-0.0463069900489009	0.0413556726231649	0.264608766186493	0.942627335725649	-0.0179563622523227	0.068241745837917	0.792810077435091	0.977944009289559	-0.0398443180837432	0.192687504309103	0.836180071423422	0.929804260438279	166	118
hsa_miR_363_3p	0.024451560078868	0.0276151515735299	0.376268259246099	0.942627335725649	-0.10225938402814	0.049268700480144	0.0383545317808927	0.888663317736539	-0.341134659395588	0.128071025588483	0.00773010410008374	0.440615933704773	626	439
hsa_miR_365a_3p	-0.0468723371203167	0.0320466915260016	0.14453895739363	0.942627335725649	-0.0348446162223215	0.0587382867945233	0.553449045468653	0.977944009289559	-0.0200915531343455	0.148987823523353	0.892727579602058	0.946068704784223	340	246
hsa_miR_374a_5p	0.0253157997668727	0.0303834760266571	0.405231407669467	0.942627335725649	0.0128797751158292	0.0609030497451564	0.832622105922213	0.977944009289559	-0.0381978345899242	0.151796784410642	0.801320907433794	0.929804260438279	410	288
hsa_miR_374b_5p	0.023263033619302	0.0258886733004686	0.369288554050383	0.942627335725649	0.0152909037619005	0.0470166900611515	0.745141951366669	0.977944009289559	0.0986939415174149	0.120045274847996	0.410997605025699	0.789669555723534	541	384
hsa_miR_375	-0.00885641595755803	0.0226059224492623	0.695398610339879	0.950909275032424	0.0176330770633349	0.0408282711304526	0.666019251674949	0.977944009289559	0.024559967156377	0.104291956412192	0.813826546872917	0.929804260438279	497	344
hsa_miR_376a_3p	-0.00346361383923247	0.0267443134802831	0.897030397499383	0.968041131850754	-0.0423182045582651	0.052508741463032	0.420836975531626	0.977944009289559	-0.0356633522069095	0.12234705433948	0.770674032387687	0.929804260438279	363	252
hsa_miR_376c_3p	0.0274577417361512	0.0268901327339688	0.308186221387809	0.942627335725649	-0.00474410438028804	0.0466555701763311	0.919089035339083	0.977944009289559	0.00186386801091067	0.117677176235581	0.987362975733082	0.994977199885532	266	188
hsa_miR_382_5p	-0.0192447859292111	0.024445802530168	0.4316178031298	0.942627335725649	-0.00564338697625806	0.0458874142311436	0.902183650347991	0.977944009289559	0.100172774931043	0.119488005390265	0.401834135720143	0.787563285038043	406	289
hsa_miR_409_3p	-0.0168657881381298	0.0193725806116837	0.384510360709001	0.942627335725649	-0.0459539283410707	0.041181280577076	0.265158288847112	0.96212706113593	-0.0208254416289186	0.105016275720223	0.842805031391422	0.929804260438279	404	281
hsa_miR_421	0.00448960801656837	0.0281344087295784	0.873311825543417	0.968041131850754	0.0371880390951607	0.0587621410399216	0.52726523834868	0.977944009289559	0.0608281049951232	0.153705368720784	0.692293280251242	0.929804260438279	346	247
hsa_miR_423_3p	0.00877416833392369	0.0244456981114986	0.719779938017315	0.950909275032424	-0.0476716278765809	0.044997148756665	0.289835232620898	0.96212706113593	-0.024777176975387	0.112270281420491	0.825332094310671	0.929804260438279	605	421
hsa_miR_423_5p	-0.012145691072058	0.0323442516142568	0.707405483530808	0.950909275032424	-0.109728353583762	0.0580204350311618	0.0590566283060257	0.888663317736539	-0.157791394558136	0.1442511751152	0.274013939043345	0.724990476920633	645	452
hsa_miR_424_5p	0.00949356451754706	0.025951980588502	0.714629607308644	0.950909275032424	0.00977333628298728	0.0465581350145321	0.833801544661899	0.977944009289559	-0.00143495067601404	0.114883893343496	0.990034327814778	0.994977199885532	636	447
hsa_miR_425_3p	-0.0188500501713342	0.028615650328014	0.510397334530537	0.942627335725649	-0.0419165721529517	0.0570941536801305	0.463221772544306	0.977944009289559	-0.0333472721085919	0.13997979965243	0.811703350471333	0.929804260438279	476	325
hsa_miR_425_5p	-0.00507789293775219	0.0443624054278186	0.460907018174369	0.943041131850754	-0.222401926168033	0.0793377659714318	0.00521710870074213	0.630053854242625	-0.819769124196569	0.204018953606445	0.0000586686	0.0100323319984178	638	449
hsa_miR_451a	0.0160024327370924	0.0301878359587552	0.596233161681075	0.944900856201109	-0.0495871868920345	0.0543199728256026	0.36166013130167	0.977944009289559	-0.278508607813209	0.137436476787138	0.0427183493381938	0.608184061785843	644	451
hsa_miR_454_3p	0.0385815418474763	0.0466794268560069	0.409866410878598	0.942627335725649	0.134030652737719	0.0839678872918663	0.1126183620102	0.888663317736539	0.425404144714212	0.235015465955051	0.0702785328547495	0.608184061785843	160	118
hsa_miR_483_5p	0.0438552420026108	0.0257535035642784	0.0897362406315979	0.942627335725649	0.11367892321135	0.0449069792262003	0.0119255742513154	0.679757732324978	0.18721084047436	0.11781136682376	0.112043954136885	0.61242887354728	286	204
hsa_miR_484	0.0189436330187568	0.0299134905059324	0.526784701058537	0.943516647444396	-0.00484503029891447	0.0536981090900658	0.92813590039112	0.977944009289559	-0.03087568480784	0.135850556289615	0.820208482846345	0.929804260438279	634	448
hsa_miR_485_3p	0.0309861913689779	0.0405544690341763	0.445450583054598	0.942627335725649	0.115433136924751	0.0732729734688811	0.116257870931133	0.888663317736539	-0.0917757023473035	0.19109719333647	0.631044892867627	0.929804260438279	305	267
hsa_miR_486_5p	-0.0252855076687485	0.0362222565713577	0.485395029518986	0.942627335725649	-0.0741491077603869	0.0665789541344164	0.265833845720195	0.96212706113593	-0.308116427667173	0.165953156381618	0.0633613944439552	0.608184061785843	643	451
hsa_miR_495_3p	-0.0130045654018374	0.0228404281828015	0.569428909335915	0.944900856201109	-0.0721427498990846	0.0440654022284269	0.102384415210147	0.888663317736539	-0.221439262408016	0.112765783997865	0.0495637685720346	0.608184061785843	414	282
hsa_miR_497_5p	0.0110854525355346	0.0260175812900396	0.670247102670335	0.950909275032424	0.0230450876507669	0.0490618503578727	0.638775565360179	0.977944009289559	-0.012031175358334	0.121483594549014	0.921110169792225	0.95087621662123	488	336
hsa_miR_501_3p	-0.0475591174965655	0.0312934492782153	0.129409265055617	0.942627335725649	0.0244599297317055	0.0542300166340472	0.652221113275039	0.977944009289559	-0.0513151338677602	0.141901513351763	0.717632284740667	0.929804260438279	391	277
hsa_miR_502_3p	-0.0303856285108689	0.023603878362124	0.198574168388512	0.942627335725649	-0.0292327031229771	0.0444607256092596	0.511162270662253	0.977944009289559	-0.192101121057862	0.112228505653558	0.0869526456215076	0.61242887354728	521	372
hsa_miR_505_3p	-0.0154613476513057	0.0227858927967787	0.49774589112428	0.942627335725649	-0.0549291782208779	0.0445632111318825	0.218315020571204	0.96212706113593	-0.112039367948119	0.110273208462722	0.309621664743518	0.724990476920633	503	355
hsa_miR_532_3p	0.0223991619395576	0.0251470766638095	0.373485601376332	0.942627335725649	0.0751368699437685	0.0451593878400858	0.0967484081673696	0.888663317736539	0.0432736218783166	0.118092042652266	0.714036942278641	0.929804260438279	539	380
hsa_miR_532_5p	0.0103628884196861	0.0278662920460388	0.710153086874284	0.950909275032424	0.0575776241635817	0.0525634806830012	0.273914340217291	0.96212706113593	0.112923649690653	0.133045821274269	0.396016197235171	0.787563285038043	479	343
hsa_miR_543	-0.0146099403739735	0.0321614909488678	0.650022275368647	0.950909275032424	-0.0829720196359376	0.0621852602327215	0.183305184082923	0.96212706113593	-0.203017922486974	0.148315576739611	0.171054293779671	0.622346473113271	271	183
hsa_miR_574_3p	-0.0484723762607663	0.0255942584652387	0.0588217621588744	0.942627335725649	-0.0161575733215525	0.0502238479207089	0.747806767919418	0.977944009289559	0.000786941050395715	0.125006759765628	0.994977199885532	0.994977199885532	513	362
hsa_miR_584_5p	0.00455146654973268	0.0288797272203703	0.874864694647374	0.968041131850754	-0.0300185539123062	0.0556518761530039	0.589963740098324	0.977944009289559	-0.0216568786847908	0.146885927917292	0.882784641180137	0.946068704784223	357	246
hsa_miR_590_5p	0.0116522559953239	0.0238525453740599	0.625368091374095	0.946353483406816	0.0407236885639036	0.0461882631221772	0.378302785630564	0.977944009289559	0.0289448143387457	0.11488709884151	0.801086373598209	0.929804260438279	608	424
hsa_miR_629_5p	0.00648958319144594	0.0270745768897946	0.810692689412975	0.961816834548198	-0.0148583103260617	0.0541994991583369	0.784119495199611	0.977944009289559	-0.227232683922353	0.133149947013648	0.0878978439400903	0.61242887354728	411	289
hsa_miR_652_3p	0.0363265754513408	0.0256252054798687	0.156814925792346	0.942627335725649	0.0440950098227297	0.0459971493147724	0.338116616925994	0.977944009289559	0.15559538988991	0.118917119814182	0.190725613325731	0.661236703086631	626	441
hsa_miR_660_5p	-0.0188519251815321	0.0321510694910225	0.557852437729329	0.944900856201109	0.00501643172148816	0.0573613837359211	0.930339817788177	0.977944009289559	-0.165426334632477	0.146949410416211	0.260277012576959	0.724990476920633	631	446
hsa_miR_7_1_3p	-0.00320129064535118	0.0491151384219912	0.948152858659371	0.974130374081205	0.0171939102414149	0.0755080267411389	0.820306479890485	0.977944009289559	0.0909116612408292	0.207398933633841	0.661138391595527	0.929804260438279	122	91
hsa_miR_766_3p	0.0302071075064499	0.0276691081737621	0.275695650302314	0.942627335725649	0.0796796410430073	0.0533724621873551	0.136354581809611	0.888663317736539	0.134870673848618	0.132244818243797	0.30779675081855	0.724990476920633	370	266
hsa_miR_874_3p	0.0306997332021584	0.0355509436881834	0.388928315181855	0.942627335725649	0.0562501777699288	0.0787371733728775	0.475853967384884	0.977944009289559	0.326135279678837	0.21010223226121	0.120597760941078	0.61242887354728	205	144
hsa_miR_877_5p	0.0418874472689258	0.0428593990331652	0.330083435667618	0.942627335725649	0.0386215927496212	0.0728871251107119	0.597026978837184	0.977944009289559	0.217750264275301	0.225462537038297	0.334147496132563	0.740994048892316	156	116
hsa_miR_885_5p	-0.0203230880551204	0.0203719824168065	0.318930359763835	0.942627335725649	-0.0174861043673106	0.0373031327752592	0.639436816579177	0.977944009289559	-0.077993124169361	0.0929378853692328	0.401359195630643	0.787563285038043	544	383
hsa_miR_92a_3p	0.0106835691563718	0.0493699323589534	0.828747346092956	0.968041131850754	-0.116202174483482	0.0886838306719153	0.190572827938048	0.96212706113593	-0.370018820464408	0.226093012681243	0.101718703339267	0.61242887354728	646	453
hsa_miR_93_3p	-0.0582891217126587	0.0471404846064576	0.218155928864433	0.942627335725649	-0.164369615442955	0.110158570882474	0.137713867446472	0.888663317736539	-0.380384399024244	0.292434687082896	0.193344065230009	0.661236703086631	169	116
hsa_miR_93_5p	0.00353590996321645	0.0364504157559377	0.92275265784604	0.968041131850754	-0.0795615148158922	0.0671099303984856	0.236253783791891	0.96212706113593	-0.250584867450205	0.165624645729413	0.130287667098114	0.61242887354728	642	450
hsa_miR_99a_5p	-0.0074279335364503	0.0252514898269445	0.768737558142727	0.950909275032424	-0.0252777629336333	0.0459147089852507	0.582153400406401	0.977944009289559	-0.0791870786184865	0.111037675669828	0.475749820687601	0.847429368099789	623	439
hsa_miR_99b_5p	-0.0196914384361008	0.0266492402595978	0.460279820935851	0.942627335725649	0.00223758293233875	0.0460349854276796	0.961251049382463	0.977944009289559	0.0412752102619715	0.117315255053424	0.724964581671382	0.929804260438279	559	399

## Sheet: TableS4. 
Table S4. GWAS results for the harboring genes of significant miRNAs.
miRNA	Genomic location	Results from GWAS catalog and/or phenoscanner for harboring gene*
Hsa-miR-425-5p	Chr 3 within DALRD3 gene	Educational attainment
Hsa-miR-374a-5p	Chr X within FTX gene	Phoneme awareness
Hsa-miR-126-3p	Chr 9 within EGFL7 gene	White matter growth, neuropathological features of AD
Hsa-miR-885-5p	Chr 3 within ATP2B2 gene	Bipolar disorder, IL-6 levels, insomnia, SCZ or ASD, educational attainment, cause of death (AD, unspecified), cause of death (epilepsy, unspecified), cause of death (brain, unspecific), cause of death (Parkinson’s Disease), cause of death (multiple sclerosis), cognitive decline
Hsa-miR-199a-5p	Chr 19 within DNM2 gene	Cholesterol, ischemic stroke, reaction time
Hsa-miR-194-5p	Chr 1 within IARS2	Cause of death (vascular dementia), cause of death (epilepsy)
*selection: neuropsychiatry related

## Sheet: TableS5. 
Table S5. miRNA association results for interaction analyses with sex on white matter lesion variables.
miRNA	Estimate.TLV	Std..Error.TLV	P.TLV	pbh.TLV	Estimate.NumberLesions	Std..Error.NumberLesions	P.NumberLesions	pbh.NumberLesions	SampleSize
hsa_let_7b_3p	0.0263028999597917	0.045376511327276	0.562394252511039	0.835314350771194	0.0961367259858715	0.0851565012116266	0.259439983996529	0.746357235563899	540
hsa_let_7b_5p	-0.00374879650900109	0.0553373858558782	0.946010896304098	0.974505200409643	0.0533803119564543	0.0992776559359341	0.590985424101712	0.953382146428233	639
hsa_let_7c_5p	0.0904586053572709	0.0588878102916328	0.125066354428886	0.578009367765933	0.156755867950206	0.112953890243454	0.165746261131081	0.616143709856845	585
hsa_let_7d_3p	-0.0523487000217403	0.0655765885033459	0.425011725201642	0.788882945941748	-0.0747350975547976	0.118953591192766	0.530057753052487	0.936090362746623	637
hsa_let_7d_5p	-0.0219276865648165	0.0481217710424731	0.648791300589962	0.886335690813512	0.174703628342978	0.091781908445848	0.0574573687447562	0.433498928010627	618
hsa_let_7e_5p	0.134748393477441	0.0517640964769912	0.00954849504776452	0.318340835431713	0.173103855964161	0.0912945911560103	0.0585984612301844	0.433498928010627	459
hsa_let_7f_5p	0.0589539484528413	0.0469817471419345	0.210009216470365	0.691684350786081	0.00476269648408917	0.086380853459648	0.9560476636074	0.991835488604074	644
hsa_let_7g_5p	0.0220601039191072	0.084672005960354	0.794536455981934	0.897357753746701	-0.0958857411528664	0.155045805470727	0.5365147120901	0.936163426198032	640
hsa_let_7i_5p	0.108522017954314	0.0603572368212958	0.0726602657634386	0.491473365574594	-0.000542964655375507	0.112174923575288	0.996139527858938	0.996139527858938	642
hsa_miR_100_5p	0.120506471346562	0.0559196658072963	0.0321176220893255	0.392293812662476	0.202435590824461	0.108819003753896	0.0640178745871497	0.433498928010627	266
hsa_miR_101_3p	0.0181477859215659	0.0650720973670474	0.780423368324179	0.897357753746701	-0.0649031799283191	0.116854746284709	0.578807497580134	0.944484646781712	643
hsa_miR_103a_3p	0.0022206278825274	0.0641519206019923	0.972397678603177	0.990096409382673	0.0118075118175364	0.115101661394323	0.918326577183959	0.991835488604074	642
hsa_miR_106a_5p	-0.0505252422771964	0.0434875692045598	0.24574869038767	0.724534932005027	-0.0220335312980196	0.0780024987980082	0.777675338969529	0.991835488604074	640
hsa_miR_106b_3p	-0.00183530333966459	0.115422515151722	0.987345580925022	0.99501153038595	0.109976605497395	0.236990508471041	0.643627216053579	0.955593969541804	115
hsa_miR_106b_5p	0.0334136638426513	0.0537056822702007	0.534062255113542	0.822500567124415	0.0483776759764875	0.0966940032173658	0.61702812247545	0.955593969541804	641
hsa_miR_107	-0.0606294059841167	0.0658669001637283	0.357679224995057	0.788882945941748	-0.207624406203709	0.117561385067774	0.0778738203693758	0.443880776105442	635
hsa_miR_10b_5p	0.0473937033067998	0.0377940759670047	0.210336761642551	0.691684350786081	0.119240958692066	0.0687362265314709	0.0833026533558951	0.453209688088914	610
hsa_miR_122_5p	0.0542313930600314	0.0307448758487508	0.0782361094756585	0.491473365574594	0.134957451535655	0.0556080022903303	0.0155091893425365	0.294674597508194	640
hsa_miR_125a_5p	0.103406025886774	0.0491149418093491	0.0356913698117847	0.406881615854346	0.185484471515309	0.0898908011237904	0.0395196644146389	0.393303626600015	591
hsa_miR_125b_5p	0.0140305850867408	0.0538130220637553	0.794389928037097	0.897357753746701	0.125434043278441	0.0956075065614074	0.190024245034693	0.64988291801865	627
hsa_miR_126_3p	0.291673989165066	0.0926164822456643	0.00171500228005142	0.132385106712656	0.610652261430548	0.166067925904125	0.000256209425535522	0.0438118117665743	641
hsa_miR_126_5p	-0.0706812957769304	0.106999191658733	0.509393385989159	0.80237881222818	-0.134188322952981	0.190396456190078	0.48149529399985	0.889212228928762	314
hsa_miR_1260a	0.0716525970334208	0.0828801255728253	0.388120664942466	0.788882945941748	0.0674994176254575	0.152975030261187	0.659415721672122	0.955593969541804	267
hsa_miR_128_3p	0.0787345558226473	0.0758403973088703	0.300167003663377	0.763996390508417	0.0272283138750218	0.133481758848248	0.838525811617213	0.991835488604074	274
hsa_miR_128_5p	0.0316661087300078	0.0860763776982074	0.713224559282982	0.897357753746701	-0.123726640865882	0.166707785687878	0.458572774777467	0.871288272077187	310
hsa_miR_130a_3p	-0.0455147389726458	0.0381420815342414	0.233207521498404	0.722299332888508	-0.153539611883167	0.0685308704383616	0.0254131910670292	0.334281205573999	641
hsa_miR_130b_3p	-0.052726278927762	0.0469127633749287	0.261540083772767	0.749125591885833	-0.251356762392471	0.0883355145620358	0.0046010107765575	0.157354568558267	563
hsa_miR_132_3p	0.0491986329266836	0.0615619061346459	0.424589350563412	0.788882945941748	-0.0940714929204002	0.105158209657829	0.371469474188092	0.870924105797661	492
hsa_miR_133a_3p	0.0167138917662346	0.0727888027501466	0.818571975736708	0.897357753746701	-0.0504025813646362	0.144215738241774	0.727010116096681	0.991835488604074	269
hsa_miR_133b	0.0726718093918653	0.0651364492315815	0.266402242616721	0.749125591885833	0.01447450003833	0.153541103196401	0.925023891689136	0.991835488604074	161
hsa_miR_136_3p	-0.0524439408042351	0.082234005498098	0.52462817086454	0.815558338343967	-0.130919003718146	0.141774200400765	0.357284547673205	0.870924105797661	164
hsa_miR_136_5p	-0.0363239715108498	0.0599591304170317	0.545116617051383	0.824910986865367	-0.120146495742931	0.117115625810502	0.305809350461396	0.799875089390871	305
hsa_miR_139_5p	0.0817129908954581	0.047106791223829	0.0833492842202528	0.491473365574594	0.131989209483057	0.0842232411338146	0.117640975443428	0.502915170020655	584
hsa_miR_140_3p	-0.00759867791109675	0.0539273733745153	0.887989714847075	0.932043962641694	0.02577076156217	0.0968356495670331	0.790227593307792	0.991835488604074	643
hsa_miR_140_5p	0.132620270406048	0.054654452965176	0.0156115662432098	0.318340835431713	0.160705620830326	0.107381239604262	0.135157363334742	0.53261901497883	497
hsa_miR_142_3p	0.0743280780050063	0.0445033201827343	0.095384171201271	0.523141784637224	-0.021332532687284	0.0818904312975707	0.794562797837289	0.991835488604074	645
hsa_miR_142_5p	-0.0612978505637752	0.0456535615560193	0.1798673355525	0.681393620492749	-0.0311996933893921	0.0819511357501744	0.703547740956479	0.991835488604074	639
hsa_miR_143_3p	0.0468169466601301	0.0485217281012672	0.335086136187902	0.763996390508417	-0.0407330119741321	0.0913848881857353	0.655988160096184	0.955593969541804	509
hsa_miR_144_3p	-0.0146332298191705	0.0523107226240417	0.779771910329215	0.897357753746701	0.0110423599828125	0.0940653318931152	0.906588402943997	0.991835488604074	643
hsa_miR_144_5p	0.0552319871471226	0.0458800747938481	0.229137381063896	0.722299332888508	0.0201489120073939	0.0812759986533138	0.804292544887235	0.991835488604074	606
hsa_miR_145_5p	-0.00144274454470666	0.0421801443562993	0.972726296937363	0.990096409382673	-0.0413800647183493	0.0824741724622566	0.616050711245644	0.955593969541804	581
hsa_miR_146a_5p	-0.0921504531218611	0.0453379434387284	0.0425215460320191	0.431848917074649	-0.152899926994999	0.0822305832975169	0.0634380086739365	0.433498928010627	644
hsa_miR_146b_5p	0.157949603313594	0.0932461903771421	0.0917394233670971	0.522914713192454	0.254023345913008	0.188796539104462	0.179891809453795	0.62778570237957	231
hsa_miR_148a_3p	-0.019190373073807	0.0605832863403833	0.751532720343886	0.897357753746701	-0.0259768891177631	0.10875246027451	0.811291487698086	0.991835488604074	634
hsa_miR_148b_3p	-0.078932486594029	0.0592519627729355	0.183298868670564	0.681393620492749	-0.235416578505894	0.108525014886866	0.0304426806065863	0.358815641658301	639
hsa_miR_150_5p	0.10402378756212	0.0657848268357839	0.114320663079554	0.543023149627882	0.227349681247439	0.118532625610067	0.0555612434712777	0.433498928010627	643
hsa_miR_151a_3p	-0.0907522003835928	0.0476222771938763	0.0572015860225484	0.465784343326466	-0.0918788478113207	0.0873424023689307	0.293278187783125	0.783602657983037	581
hsa_miR_151a_5p	-0.0944862478373039	0.0579693443381203	0.103621559012521	0.523141784637224	-0.0348880882547868	0.104549475690774	0.738718933924685	0.991835488604074	639
hsa_miR_152_3p	0.0517552293160447	0.0497821762534104	0.298957956411673	0.763996390508417	0.0917932365742038	0.0961344581688642	0.340068760261727	0.849233127944788	578
hsa_miR_154_5p	-0.0162826386058819	0.0499054582544245	0.744424043861253	0.897357753746701	-0.161027080563537	0.0880854358681017	0.0684269919296304	0.433498928010627	352
hsa_miR_155_5p	0.0988969606184229	0.0606586640198472	0.104016495191027	0.523141784637224	0.33333634620959	0.108151841075566	0.00223633304310522	0.127470983456998	333
hsa_miR_15a_5p	0.0883056465151938	0.0719771159754201	0.22033746735832	0.710900130533447	-0.0601043043875232	0.129675604945812	0.643168992620478	0.955593969541804	643
hsa_miR_15b_3p	-0.000253343610270347	0.0512089921043257	0.996054316402515	0.996054316402515	-0.0083880102233946	0.091581740646058	0.927053829530107	0.991835488604074	621
hsa_miR_15b_5p	-0.115437433037832	0.0351445269312276	0.00107786720870591	0.132385106712656	-0.100852739221118	0.0635242581776463	0.112874349133937	0.497042834241447	645
hsa_miR_16_2_3p	-0.0298512541904345	0.0516629774306492	0.563608739712765	0.835314350771194	-0.00674436583283762	0.0940054017666161	0.942828952473061	0.991835488604074	623
hsa_miR_16_5p	-0.0520855705415841	0.0469050968346102	0.267231936286759	0.749125591885833	0.0588371112749582	0.0847943202192819	0.488013834229037	0.889212228928762	645
hsa_miR_17_5p	0.0408362257992307	0.0553380284403261	0.461101149757527	0.788882945941748	-0.0582450037139117	0.105128045241485	0.579946712936139	0.944484646781712	331
hsa_miR_181a_5p	0.0937759651712544	0.0507634262974357	0.0652170016796785	0.484874229879349	0.00529993876442494	0.0890981689715408	0.95258714042702	0.991835488604074	590
hsa_miR_185_5p	-0.0149965593622736	0.0421098291815767	0.721863641369957	0.897357753746701	-0.0833505738015382	0.0755920063824783	0.270609056169367	0.746357235563899	642
hsa_miR_186_5p	0.0421338561461561	0.0773305247856773	0.586252006857161	0.856829856175851	-0.12844329858612	0.14804023587593	0.386282177059477	0.870924105797661	321
hsa_miR_18a_5p	-0.0122464685987608	0.0573384652037379	0.830952851153822	0.897357753746701	0.0813824931451423	0.101363363462338	0.422394792640215	0.870924105797661	562
hsa_miR_18b_5p	0.0253299030887843	0.0480689095753065	0.59844563959909	0.867239020096986	-0.00746366128624552	0.0891333705865348	0.933297575885139	0.991835488604074	555
hsa_miR_191_5p	-0.0562371685756522	0.0656901249029434	0.392271277112855	0.788882945941748	0.056018639292801	0.118114075102647	0.635468682414735	0.955593969541804	643
hsa_miR_192_5p	0.00532624152342991	0.0379530552873576	0.888439566728632	0.932043962641694	0.106622484656952	0.0686772737196107	0.121057734855102	0.504899333176157	627
hsa_miR_193a_5p	0.0733770661113595	0.0814385569966595	0.368699444141145	0.788882945941748	0.0894405844513707	0.142510212266293	0.530998626821184	0.936090362746623	210
hsa_miR_193b_3p	-0.0648917518633652	0.0783915470684187	0.408999659441859	0.788882945941748	-0.148558302293218	0.162959753220132	0.363312027187226	0.870924105797661	179
hsa_miR_194_5p	0.033980394724575	0.0420941079607272	0.419842300421729	0.788882945941748	0.0958416981237266	0.0771598668996808	0.214676512413955	0.705955454284352	619
hsa_miR_195_5p	0.112151688223143	0.0701977397998143	0.111595536106581	0.543023149627882	0.236385814796515	0.130747925279042	0.0720181481961805	0.433498928010627	231
hsa_miR_197_3p	-0.0393299863812161	0.0483278558433293	0.416086028274571	0.788882945941748	-0.033554896234128	0.0898994877780139	0.709100195781514	0.991835488604074	594
hsa_miR_199a_3p	-0.117005964498218	0.045146875712763	0.00977561258196674	0.318340835431713	-0.199997097098352	0.0814172764605705	0.0143045205847054	0.294674597508194	638
hsa_miR_199a_5p	-0.00896377813948319	0.0387536657900529	0.817175450980093	0.897357753746701	-0.0865379764949798	0.0754359574684319	0.251860497599849	0.746357235563899	516
hsa_miR_19a_3p	-0.0963178226943918	0.0511550287521212	0.0601826260067568	0.467783138507064	-0.0957080447380617	0.0939481983446107	0.308723718712266	0.799875089390871	643
hsa_miR_19b_3p	-0.108199587658932	0.0445849788125587	0.0155136141816329	0.318340835431713	-0.0669098982997307	0.0807443649038195	0.407611250112088	0.870924105797661	642
hsa_miR_204_5p	0.0795696257450107	0.0981454865410091	0.419504663467572	0.788882945941748	0.17168626985114	0.223262429580086	0.443768444358021	0.870924105797661	113
hsa_miR_205_5p	0.0177348170864404	0.0570169975468053	0.756052318357449	0.897357753746701	0.103949302983677	0.133223624041589	0.436049635437587	0.870924105797661	244
hsa_miR_20a_5p	-0.0202744496164544	0.0308616105511407	0.511457839373518	0.80237881222818	0.0114239119714609	0.056530039882416	0.839915813830229	0.991835488604074	639
hsa_miR_21_5p	-0.071876297338748	0.0987967296833651	0.467182633293934	0.788882945941748	-0.151012664845258	0.177179547743903	0.394367187941388	0.870924105797661	640
hsa_miR_210_3p	0.0409868494786582	0.0538956719786549	0.447342852830006	0.788882945941748	-0.00163005471388755	0.0982335590890122	0.986767761073788	0.996139527858938	491
hsa_miR_2110	0.0867285600026435	0.0579950787610692	0.135765242019954	0.580396409635303	0.161392137540779	0.114641145009684	0.160142266983013	0.608540614535449	343
hsa_miR_215_5p	-0.00850236715239596	0.0369032762797185	0.817865170288491	0.897357753746701	0.0381712576635745	0.0663512414967781	0.565317376955169	0.944484646781712	598
hsa_miR_22_3p	0.0103844279830544	0.0419928973891407	0.804765450398823	0.897357753746701	-0.119952089301638	0.0756554362478958	0.113360646405944	0.497042834241447	638
hsa_miR_22_5p	0.0132525984079159	0.0419122226005577	0.75197194782074	0.897357753746701	-0.191117408245859	0.0814007097706737	0.0192363140220409	0.299037245251727	565
hsa_miR_221_3p	-0.0563332418594198	0.0373839111488708	0.132345479309967	0.580284024666779	-0.0408413328809659	0.0672993739369787	0.54416386294004	0.937169496837019	642
hsa_miR_222_3p	0.146520889708071	0.0662613117248227	0.0273791134901419	0.390152367234522	0.190578338304222	0.119278522002424	0.110602029783355	0.497042834241447	642
hsa_miR_223_3p	-0.0518546911050719	0.050093447424017	0.300993025744171	0.763996390508417	-0.0236515786272519	0.0900336315463438	0.792870166880251	0.991835488604074	645
hsa_miR_223_5p	0.03502607815875	0.0685364447385759	0.609729837184829	0.868865017988381	0.118551499661056	0.150488500676332	0.43152029041221	0.870924105797661	286
hsa_miR_23a_3p	0.020235098060317	0.0938166810904388	0.829301722017667	0.897357753746701	0.0263460505467105	0.168758735590087	0.875991556603057	0.991835488604074	641
hsa_miR_23b_3p	-0.0171092718114536	0.0845121955936302	0.839632985961825	0.897357753746701	-0.0511756206286399	0.151834970211276	0.736194308417089	0.991835488604074	641
hsa_miR_24_3p	-0.108688741052703	0.0546671007798253	0.0472226769838099	0.433590300858956	-0.151487711282891	0.0985160544473321	0.124625108784688	0.507402228623372	647
hsa_miR_25_3p	-0.0805804467542249	0.056634992006172	0.155290548811951	0.6322543773058	-0.00685748300784834	0.101954622251783	0.94639604389862	0.991835488604074	644
hsa_miR_26a_5p	-0.0168655676630825	0.0349342780949639	0.629422157393582	0.879046194527338	-0.0114762086643099	0.0623493354200078	0.854024081959754	0.991835488604074	638
hsa_miR_26b_5p	-0.0301332672579556	0.0414436595333276	0.467454459884459	0.788882945941748	0.000443591128902711	0.0741137248899574	0.995226458313446	0.996139527858938	617
hsa_miR_27a_3p	-0.0315968726672438	0.0396054987555657	0.425307959593309	0.788882945941748	-0.178131538237991	0.0721466401452713	0.0138257769538697	0.294674597508194	617
hsa_miR_27b_3p	-0.0858198818890621	0.056832743866283	0.131538659739664	0.580284024666779	-0.162683216095965	0.102138680070674	0.111718655851902	0.497042834241447	641
hsa_miR_28_3p	0.05442436311111	0.0547344325185715	0.320580281231502	0.763996390508417	0.078033902009603	0.101864815314874	0.444035656424072	0.870924105797661	479
hsa_miR_28_5p	0.0768007264266919	0.0589480777536108	0.193411565044646	0.687305019073864	0.172500139040825	0.106066988575101	0.104705814537216	0.497042834241447	398
hsa_miR_29a_3p	0.150314304166628	0.0651005710730988	0.0212718724407256	0.359028620089194	0.00703758159722494	0.117261175416151	0.952161870222507	0.991835488604074	641
hsa_miR_29b_3p	-0.0169962742542967	0.051690197484323	0.742417082041932	0.897357753746701	-0.0675187782839849	0.0939573350572405	0.47266850816868	0.888201262602684	600
hsa_miR_29c_3p	-0.0126198925079867	0.0655631042659708	0.847425402331062	0.900060520488271	-0.117563285838593	0.118914973727319	0.323227078079675	0.82495269181529	639
hsa_miR_301a_3p	0.0571027794681814	0.0565887983996797	0.313544969232237	0.763996390508417	-0.0568662707277392	0.10179573552795	0.576726041941157	0.944484646781712	417
hsa_miR_30a_5p	0.0631042376491777	0.0459599156679518	0.170341252670824	0.677403586202579	0.18370250379347	0.0862103347533115	0.0335733933715369	0.358815641658301	532
hsa_miR_30b_5p	0.0221374244287741	0.0647204408318464	0.732431155704886	0.897357753746701	0.0394089785124118	0.11651636630457	0.735306277163577	0.991835488604074	639
hsa_miR_30c_5p	0.0142014513803387	0.0640418777723547	0.82457940039478	0.897357753746701	0.0914076761635317	0.115323356587859	0.42830155768297	0.870924105797661	638
hsa_miR_30d_5p	0.0199832300537046	0.02004262398328	0.319158254157308	0.763996390508417	-0.0123437192084331	0.0380703295105942	0.745876103835799	0.991835488604074	603
hsa_miR_30e_3p	0.0544603012174661	0.0809943805978528	0.501962658640196	0.80237881222818	0.0841650309341363	0.13992223961201	0.54805233733159	0.937169496837019	263
hsa_miR_30e_5p	0.00453166314960131	0.0578140027436729	0.937548217158063	0.971640879600174	0.00238395971782272	0.106047971881556	0.982072265358121	0.996139527858938	639
hsa_miR_32_5p	-0.0100113170540572	0.0485823704056518	0.83680482527093	0.897357753746701	-0.0995550574306043	0.0871156144496566	0.253566626745802	0.746357235563899	636
hsa_miR_320a	0.0301703018233446	0.0450647509460543	0.503430800404303	0.80237881222818	-0.0416061921486773	0.0809814312798306	0.607590682983736	0.955593969541804	644
hsa_miR_320b	0.0353044642218681	0.0440831721332915	0.423517320355303	0.788882945941748	-0.0158481545065598	0.0791483980726086	0.841363269473578	0.991835488604074	641
hsa_miR_320c	0.0476283969245771	0.063896635071936	0.456622883085036	0.788882945941748	0.0562464953007175	0.11364202045856	0.621006466339574	0.955593969541804	312
hsa_miR_320d	0.0642712131121388	0.0837982274406375	0.443713452810939	0.788882945941748	0.113095461449368	0.148917875195725	0.448194861463124	0.870924105797661	309
hsa_miR_324_3p	0.0179478965294487	0.0459085933413424	0.695995107425399	0.897357753746701	-0.0868247702472722	0.0914172961943485	0.342673016539125	0.849233127944788	538
hsa_miR_324_5p	0.109687339602193	0.0669536862305655	0.102315436600934	0.523141784637224	0.159341024135435	0.142249471655816	0.263458676031251	0.746357235563899	349
hsa_miR_326	-0.0201468405332845	0.0459651901434056	0.661478529605998	0.886335690813512	-0.0769816346587068	0.0987562202816705	0.436290778365384	0.870924105797661	318
hsa_miR_328_3p	-0.0142332923785172	0.0419418667761669	0.734502987087262	0.897357753746701	-0.14807579193889	0.0805705592849042	0.066763096094098	0.433498928010627	455
hsa_miR_331_3p	0.0366119963930067	0.0763825360976355	0.632296385537208	0.879046194527338	-0.033404361319195	0.157230673275475	0.831995582389696	0.991835488604074	194
hsa_miR_335_3p	0.214834124391149	0.121235663747314	0.0799718016556732	0.491473365574594	0.129634538456655	0.191597254311086	0.500497400261539	0.90089532047077	101
hsa_miR_335_5p	-0.0324066965607995	0.044233151208421	0.464104540047777	0.788882945941748	-0.00683848260995067	0.0817875304992503	0.93339575916702	0.991835488604074	549
hsa_miR_338_3p	0.130255774097186	0.0641083013391241	0.0429323484811055	0.431848917074649	-0.0146686191463837	0.125451405810988	0.906985588610424	0.991835488604074	365
hsa_miR_339_3p	0.138304903071672	0.0606275678168075	0.0230954083098312	0.359028620089194	0.245205096488576	0.11981466546189	0.04140038174737	0.393303626600015	392
hsa_miR_339_5p	-0.0498047174437358	0.069785076765237	0.4765677802086	0.791195052579326	-0.262873312514799	0.143769556717296	0.0695393300567157	0.433498928010627	161
hsa_miR_33a_5p	0.0225984184567654	0.0518800069067147	0.663455955696664	0.886335690813512	-0.077666740893219	0.112059377787375	0.488806722335109	0.889212228928762	309
hsa_miR_342_3p	0.0200069079621163	0.0495172719068138	0.686323833874529	0.897357753746701	0.165097675585694	0.0920968321344405	0.0735173620602817	0.433498928010627	635
hsa_miR_34a_5p	0.0529331789011291	0.0623838744599722	0.396779963394892	0.788882945941748	0.266878345053636	0.115786987101889	0.0218015067361331	0.310671470989897	342
hsa_miR_361_5p	-0.0792898386392506	0.0727295668171584	0.276529686958983	0.76268671725784	-0.142652640563386	0.128749062535717	0.268784341569823	0.746357235563899	306
hsa_miR_362_3p	0.116578629464571	0.0809285217386739	0.151806209883652	0.6322543773058	0.0315791863916808	0.134437423622189	0.814607655285171	0.991835488604074	166
hsa_miR_363_3p	-0.041149946693869	0.0550205645634545	0.45480844936018	0.788882945941748	0.00529319988797828	0.0982080385364485	0.957034243389896	0.991835488604074	626
hsa_miR_365a_3p	0.144085544325924	0.0599219877418417	0.0167547808121954	0.318340835431713	0.274779427781411	0.109749648920192	0.0127834048499436	0.294674597508194	340
hsa_miR_374a_5p	0.126015520919471	0.0578905616678035	0.0300909556616895	0.392293812662476	0.383758331537399	0.115121678338129	0.000939004714668682	0.0802849031041723	410
hsa_miR_374b_5p	-0.0496426129619115	0.0501006085779907	0.322212006693411	0.763996390508417	-0.0060709916853862	0.091073053375187	0.946877263133333	0.991835488604074	541
hsa_miR_375	0.0512568436327211	0.0439362573447576	0.243943806384681	0.724534932005027	0.118080025931309	0.0792821582205074	0.137048167596892	0.53261901497883	497
hsa_miR_376a_3p	-0.03666890183607	0.0539494017855018	0.497154853046938	0.80237881222818	-0.169426240279206	0.105600753032167	0.109537442306176	0.497042834241447	363
hsa_miR_376c_3p	-0.0691085161304781	0.0536256360864272	0.198686166060345	0.687305019073864	-0.119692778854263	0.0930439513966811	0.199489618728913	0.668876956914591	266
hsa_miR_382_5p	0.0212085915933361	0.0423770641443332	0.617024834961434	0.871993775028142	-0.0921266766537957	0.0794347199611684	0.246850368396169	0.746357235563899	406
hsa_miR_409_3p	0.0376652196528785	0.0388204225121967	0.332531675896812	0.763996390508417	0.0232423787378586	0.0826144064542117	0.778603322350877	0.991835488604074	404
hsa_miR_421	0.0133351254929622	0.0549640441852351	0.808454500517409	0.897357753746701	-0.0104546926921594	0.114807926299324	0.927498374788621	0.991835488604074	346
hsa_miR_423_3p	-0.0351344587793662	0.0474289009595097	0.459121564358179	0.788882945941748	-0.0980875135795569	0.0872492953122545	0.261377905088813	0.746357235563899	605
hsa_miR_423_5p	-0.0154917007957835	0.0434222498968781	0.721384791216002	0.897357753746701	-0.0647087228385053	0.077857685505835	0.406224306574796	0.870924105797661	645
hsa_miR_424_5p	0.0185279502255642	0.0522194724476533	0.722853371478326	0.897357753746701	-0.126053042023281	0.0935547376873488	0.178353405448159	0.62778570237957	636
hsa_miR_425_3p	0.0255383514240439	0.057702830758619	0.658275123355534	0.886335690813512	-0.156022250034463	0.11492316220851	0.175250629595771	0.62778570237957	476
hsa_miR_425_5p	-0.0726359467256495	0.0714379949335369	0.309659242564581	0.763996390508417	0.0114694360334461	0.127865247195284	0.928555013912989	0.991835488604074	638
hsa_miR_451a	-0.0407806476368437	0.0421979738224573	0.334210435389733	0.763996390508417	-0.00350749331374335	0.0759874089377296	0.96319831794683	0.992210315475349	644
hsa_miR_454_3p	0.170597728850162	0.0970859373543244	0.0810119288468182	0.491473365574594	-0.0164284457606256	0.176497229946071	0.92596900733353	0.991835488604074	160
hsa_miR_483_5p	0.0501269416938373	0.0514835973054225	0.331102435852299	0.763996390508417	0.100769142927418	0.0897212569175828	0.262377555709205	0.746357235563899	286
hsa_miR_484	-0.0350054806791823	0.0569099959797268	0.538713821742307	0.822500567124415	-0.0470123865655931	0.102173689068448	0.64559058476439	0.955593969541804	634
hsa_miR_485_3p	-0.0306570363298737	0.0805337673299475	0.703725513077703	0.897357753746701	-0.0348482749177176	0.14552877962553	0.810918897131513	0.991835488604074	305
hsa_miR_486_5p	0.00843779358433571	0.0654196188509991	0.897415251111283	0.935719560609935	0.106753088886299	0.120171554506816	0.374699582089441	0.870924105797661	643
hsa_miR_495_3p	-0.038653465266899	0.044936900622651	0.390213360966479	0.788882945941748	-0.102849592846986	0.0866225990454251	0.235807488981168	0.746357235563899	414
hsa_miR_497_5p	0.0235279563528886	0.0500491288287317	0.638503146699479	0.880516436174282	-0.000632958103367126	0.0944007328451401	0.994653052968712	0.996139527858938	488
hsa_miR_501_3p	0.143635217860266	0.0568104813446429	0.0118716102232733	0.318340835431713	0.105920841726238	0.099136391900705	0.286013230382472	0.776321625323853	391
hsa_miR_502_3p	0.000635194173255218	0.0468708258593347	0.9891927495065	0.99501153038595	0.0255805345941971	0.0882794644793511	0.772113153981691	0.991835488604074	521
hsa_miR_505_3p	0.0531119675774307	0.0448150456302073	0.236542471589219	0.722299332888508	0.205494272236842	0.0872766306491231	0.0189436995272982	0.299037245251727	503
hsa_miR_532_3p	0.0110803338520109	0.04955619038133	0.823162796595691	0.897357753746701	-0.0298026778370591	0.0889882355017542	0.737830666490661	0.991835488604074	539
hsa_miR_532_5p	0.15059640011501	0.0491731847940894	0.00232254573180098	0.132385106712656	0.198884248989657	0.0932329009235232	0.0334348004668109	0.358815641658301	479
hsa_miR_543	-0.0326044913161107	0.0628625845901297	0.604447384016951	0.868575652663014	-0.0419522242525974	0.121582652043234	0.730341534508557	0.991835488604074	271
hsa_miR_574_3p	0.0653124962306187	0.0497300900231444	0.189675757411734	0.687305019073864	0.168306897985835	0.0974627922061369	0.0848111697008495	0.453209688088914	513
hsa_miR_584_5p	0.016317460409527	0.0544319626427911	0.764530304713118	0.897357753746701	-0.0476722973292308	0.104873599519765	0.649709350883864	0.955593969541804	357
hsa_miR_590_5p	0.0345313200869207	0.0478253418001175	0.470561757228411	0.788882945941748	0.0301026754165589	0.0926419432296619	0.745344719413959	0.991835488604074	608
hsa_miR_629_5p	0.047281805391224	0.0531323923920592	0.374069791638467	0.788882945941748	-0.0485244327768357	0.106442352227339	0.648730850060423	0.955593969541804	411
hsa_miR_652_3p	-0.0393928602847688	0.050191976624685	0.432850366021283	0.788882945941748	-0.0675259580022051	0.0900984238816522	0.453864095372092	0.871288272077187	626
hsa_miR_660_5p	0.122889842517038	0.0620731247788798	0.0481767000954395	0.433590300858956	0.00623645104298197	0.111098561379922	0.955253001589109	0.991835488604074	631
hsa_miR_7_1_3p	0.101877997643051	0.103028484379277	0.32499652194401	0.763996390508417	0.093965708368825	0.158859570063329	0.555443670258909	0.940404629844291	122
hsa_miR_766_3p	-0.031807850518489	0.0554590553347963	0.566645992336015	0.835314350771194	0.0245239808156131	0.107019890104952	0.818882331506749	0.991835488604074	370
hsa_miR_874_3p	0.140424586808102	0.0721512669867502	0.0531070174604023	0.45406499928644	0.141514737735816	0.16106325809295	0.380718488984346	0.870924105797661	205
hsa_miR_877_5p	0.0337738991343754	0.0859425364599466	0.694930270017778	0.897357753746701	-0.0409575811987966	0.146194356984617	0.77976949524245	0.991835488604074	156
hsa_miR_885_5p	0.071470393592982	0.0398715276666706	0.0736236110488681	0.491473365574594	0.207847297134313	0.0726691220477027	0.00440183839937145	0.157354568558267	544
hsa_miR_92a_3p	-0.0658188883663754	0.0974081836584138	0.499478310537338	0.80237881222818	0.0402419954471309	0.175031684743716	0.818234406912821	0.991835488604074	646
hsa_miR_93_3p	-0.0786339262620105	0.0911729135107535	0.389778627811784	0.788882945941748	-0.169030385753988	0.21313384407589	0.428964260568759	0.870924105797661	169
hsa_miR_93_5p	-0.0631301450027491	0.0493145448040834	0.200966379846159	0.687305019073864	-0.072658862788871	0.0908669449676046	0.42423583303067	0.870924105797661	642
hsa_miR_99a_5p	0.0667917760788585	0.0493779678007193	0.17666762486751	0.681393620492749	0.173758472418335	0.0896417880590619	0.0530427975447678	0.433498928010627	623
hsa_miR_99b_5p	-0.0144222457658298	0.0523449686173641	0.783019422915638	0.897357753746701	0.148165183168452	0.0902049378230064	0.101058226245789	0.497042834241447	559

## Sheet: TableS6. 
Table S6. miRNA association results for interaction analyses with APOE e4 status on white matter lesion variables.
miRNA	Estimate.TLV	Std..Error.TLV	P.TLV	pBH.TLV	Estimate.NumberLesions	Std..Error.NumberLesions	P.NumberLesions	pBH.NumberLesions	SampleSize
hsa_let_7b_3p	0.0249255409031013	0.052728476037561	0.636613737352456	0.847369175244734	0.180732266343313	0.0987477866189687	0.0677828281996302	0.408149543908163	540
hsa_let_7b_5p	0.040474990517109	0.066098615713379	0.540534972719934	0.839611535001771	0.0869426713162199	0.11859540527595	0.463771680213499	0.774331596233788	639
hsa_let_7c_5p	0.00942354235620531	0.0686123358915969	0.890806991074501	0.94843530264194	-0.0527983997940225	0.131540181344873	0.68828684899431	0.892181486319211	585
hsa_let_7d_3p	-0.138386778437846	0.0744529657896269	0.0635413197164262	0.582338769673578	-0.2975913376706	0.134875830934019	0.0277211871950391	0.376814360361164	637
hsa_let_7d_5p	-0.0806510753079068	0.0571833566426743	0.15894065691921	0.631805908568539	-0.129962288806739	0.109426816864058	0.235434983568442	0.567033551974698	618
hsa_let_7e_5p	0.0245289856142845	0.060599692482623	0.685841812332883	0.856050729262212	0.0073048632758414	0.106517340235086	0.945355668771033	0.985706215608821	459
hsa_let_7f_5p	-0.10534336025802	0.0532910464990709	0.0485070214369637	0.582338769673578	-0.249580436642559	0.0976557192062647	0.0108316514273792	0.356492084882456	644
hsa_let_7g_5p	-0.178478413516572	0.0945694169432958	0.0595880782373584	0.582338769673578	-0.138914462734779	0.173618262473189	0.423949532374957	0.763021506081394	640
hsa_let_7i_5p	-0.0310889468917085	0.067989658784046	0.64764312067809	0.8505614744748	-0.163819740355759	0.125885021712262	0.193620170463293	0.517328892956611	642
hsa_miR_100_5p	0.0487285789072753	0.0642398622353332	0.448841604290725	0.824846371830345	0.0240053859494054	0.12485342760166	0.847687947148352	0.953648940541896	266
hsa_miR_101_3p	0.0867966126999868	0.075551888812879	0.251063020277468	0.753189060832404	0.252673111585214	0.13546614069704	0.0626192728034888	0.408149543908163	643
hsa_miR_103a_3p	-0.110006708753868	0.0793385035039018	0.166073753244414	0.631805908568539	-0.119855982065477	0.142488695247869	0.400579259409137	0.752736850098488	642
hsa_miR_106a_5p	0.0442960205053297	0.0504046823648276	0.379844391729507	0.794695381314738	0.11482022477755	0.0902563472388046	0.203792045218821	0.521872578354758	640
hsa_miR_106b_3p	0.102193604473387	0.122019567271982	0.404318702774165	0.794695381314738	0.142048000682081	0.251289614686498	0.573164845039682	0.855048391649072	115
hsa_miR_106b_5p	0.0621682209421242	0.0601899103477794	0.302065900865341	0.770944314148855	0.110038816985461	0.108359699272144	0.310263134219567	0.654999950019086	641
hsa_miR_107	0.00478484782089372	0.078462823814938	0.951392976809654	0.9800493917738	-0.0562258674094251	0.14028200407574	0.688701498211321	0.892181486319211	635
hsa_miR_10b_5p	0.0745027827092514	0.0425883349553041	0.0807442758372338	0.582338769673578	0.108313037838729	0.0776216133343749	0.163418191200192	0.503688704666747	610
hsa_miR_122_5p	0.0108047237277921	0.0353521201921034	0.759987279332554	0.884066835141951	0.0347772827084744	0.0640724697457975	0.587475108181879	0.858617465804285	640
hsa_miR_125a_5p	0.108363071623666	0.0586782227805331	0.0653002271318064	0.582338769673578	0.173866191079315	0.107451142754029	0.106191392085566	0.463649553092927	591
hsa_miR_125b_5p	-0.103711799424543	0.0593055075730516	0.0808334529602905	0.582338769673578	-0.0426111823102865	0.105758544471232	0.687155553127463	0.892181486319211	627
hsa_miR_126_3p	-0.0763655519826725	0.107264125122537	0.476768412250101	0.824846371830345	-0.143478672107003	0.192870860764714	0.457210601823942	0.774331596233788	641
hsa_miR_126_5p	-0.198790071349458	0.124394341885951	0.111088567730623	0.589584511605663	-0.318229282659807	0.221553037362557	0.151949701611217	0.503688704666747	314
hsa_miR_1260a	0.00299645619307643	0.111029854739058	0.978490875519726	0.984246704199254	-0.041622149457415	0.204690412980952	0.839032512869205	0.950162647024067	267
hsa_miR_128_3p	0.1418563427755	0.090847076919541	0.119635130087485	0.601694330734116	0.303495895940534	0.15920893900541	0.057725740341548	0.408149543908163	274
hsa_miR_128_5p	0.0475490303112683	0.10133125696459	0.639243412903922	0.847369175244734	0.0680735775609582	0.196424532694606	0.729167163498398	0.906132436854108	310
hsa_miR_130a_3p	-0.0740028498165994	0.0451116802500099	0.101418373606574	0.582338769673578	-0.130676361627329	0.0812929325366605	0.108456035811211	0.463649553092927	641
hsa_miR_130b_3p	-0.0932137889824264	0.0561531296324196	0.0974900779786197	0.582338769673578	-0.120881228279072	0.106535586518463	0.257017415824815	0.59391862305464	563
hsa_miR_132_3p	0.039138288421427	0.0691285568450246	0.571547828905759	0.847369175244734	0.0539525022916965	0.118117296892249	0.648044782137077	0.886525261963521	492
hsa_miR_133a_3p	0.0709281348848674	0.0908496093220156	0.435699770978065	0.824846371830345	-0.0998030241224116	0.180132125906894	0.580032827083581	0.855048391649072	269
hsa_miR_133b	0.0679277685081233	0.0811116897206817	0.403712455393563	0.794695381314738	0.258005288979501	0.189642040112501	0.175787388125088	0.503688704666747	161
hsa_miR_136_3p	-0.100713265587912	0.0966062611941136	0.298873913198152	0.770944314148855	-0.115590024228731	0.167144035080668	0.490297489738077	0.783550440044829	164
hsa_miR_136_5p	-0.137866117568621	0.0684742465010249	0.0450025418365506	0.582338769673578	-0.112105243183244	0.13468391498598	0.405896525766647	0.754438107674963	305
hsa_miR_139_5p	0.0439642127388185	0.0569457138406509	0.440414018809958	0.824846371830345	0.0251401107585573	0.101813058698271	0.805056243468366	0.931498276344224	584
hsa_miR_140_3p	0.08921481537833	0.0616521436709687	0.148378566551535	0.631805908568539	0.169701026634683	0.110688678013712	0.125747041248272	0.471174738618855	643
hsa_miR_140_5p	0.146100293969952	0.0644185831070769	0.0237737556163936	0.582338769673578	0.411448230344638	0.125364021306152	0.00110574853844979	0.120025920619859	497
hsa_miR_142_3p	-0.0930320597142501	0.05252736566807	0.0770263755440603	0.582338769673578	-0.180334184137675	0.0964191254831481	0.0619049685897184	0.408149543908163	645
hsa_miR_142_5p	0.0376120047341342	0.0507793996503859	0.459158416045435	0.824846371830345	0.0775944502205625	0.0910181237398253	0.394255635719215	0.752736850098488	639
hsa_miR_143_3p	0.119702730833139	0.0555867405120587	0.0317693016176869	0.582338769673578	0.187747207669091	0.104763682382344	0.0737309527926269	0.408149543908163	509
hsa_miR_144_3p	0.0741645147900329	0.0606106319881585	0.221555149020175	0.719740797526011	0.216337631531384	0.108771772398964	0.0471456340263572	0.408149543908163	643
hsa_miR_144_5p	-0.0449253642561155	0.0530021685479847	0.396997433840672	0.794695381314738	-0.0352116662037785	0.0938282594056467	0.707588947352099	0.906132436854108	606
hsa_miR_145_5p	0.0245577660730777	0.051196470651174	0.631643086044146	0.847369175244734	0.106920194374795	0.100045058885805	0.285652873900494	0.634371966714084	581
hsa_miR_146a_5p	-0.0841763967656712	0.0531536815924666	0.11377946715197	0.589584511605663	-0.197664126667557	0.09622396901208	0.0403695011631105	0.406069688170111	644
hsa_miR_146b_5p	0.0489788851208093	0.114408875487435	0.66900601479437	0.853731556192815	0.00495360296061881	0.231177285501726	0.982924424257653	0.989758231865112	231
hsa_miR_148a_3p	0.0161201721677151	0.0696941165649674	0.817159286933374	0.91355510093214	-0.0307031873756142	0.125102151762233	0.806209034496755	0.931498276344224	634
hsa_miR_148b_3p	-0.0480810194543549	0.0699343566340589	0.492013625302311	0.824846371830345	-0.0536076140082224	0.128422098271003	0.676505810517045	0.892181486319211	639
hsa_miR_150_5p	0.145931935407056	0.0713322350917058	0.0411928029163694	0.582338769673578	0.308394405743487	0.128487994382878	0.0166779922752026	0.356492084882456	643
hsa_miR_151a_3p	-0.0568364352058183	0.0583151373253599	0.33015525214476	0.771811112059682	-0.0996759836132727	0.106723000867841	0.35071951541908	0.713964727817413	581
hsa_miR_151a_5p	-0.0653688830587342	0.0683214535714703	0.339047941446619	0.771811112059682	-0.12492382608933	0.122956988898871	0.310026256672718	0.654999950019086	639
hsa_miR_152_3p	-0.0414456078551477	0.0589834353410164	0.482555874800816	0.824846371830345	-0.1519225083416	0.113755305553173	0.182247738912541	0.503688704666747	578
hsa_miR_154_5p	-0.0516766327715036	0.0542188307791602	0.341220384047851	0.771811112059682	-0.0837689648099083	0.0961810667015688	0.38440478437631	0.752736850098488	352
hsa_miR_155_5p	0.0301854446628408	0.0676453777200401	0.65573621874366	0.8505614744748	-0.0719181966596702	0.121867922243454	0.555523712889074	0.84201559718547	333
hsa_miR_15a_5p	-0.0411246008933254	0.0847024765183092	0.627478626709438	0.847369175244734	-0.0153723570920714	0.152472385483254	0.919725156675966	0.976850942804908	643
hsa_miR_15b_3p	0.00460973157804604	0.0576401097714153	0.936284128984207	0.976429132032381	0.108414154498899	0.102989927905914	0.292914327442571	0.642158333239483	621
hsa_miR_15b_5p	0.0393980517980788	0.0415317050923682	0.343175800709406	0.771811112059682	0.101518157870682	0.0745251512025771	0.173623156925441	0.503688704666747	645
hsa_miR_16_2_3p	0.0631180304718683	0.0610712682649511	0.301775536832382	0.770944314148855	0.170865254017614	0.110975519821662	0.124163719240301	0.471174738618855	623
hsa_miR_16_5p	0.0590598458397237	0.0539066094633357	0.273675753806882	0.760099961887931	0.129881742261376	0.0973484898182214	0.182623974791452	0.503688704666747	645
hsa_miR_17_5p	0.0135535821478973	0.0699229232465788	0.846429604046251	0.927817065973775	0.04771078606568	0.132766066203373	0.7195674912038	0.906132436854108	331
hsa_miR_181a_5p	-0.101338806264191	0.0595788037592997	0.0895004804326138	0.582338769673578	-0.255279992437846	0.10397833548458	0.0143795479062335	0.356492084882456	590
hsa_miR_185_5p	-0.0362665399812981	0.050405331567381	0.472103020603766	0.824846371830345	-0.0967781963746188	0.090516926215614	0.285404757935366	0.634371966714084	642
hsa_miR_186_5p	0.103529968912977	0.0875159166814816	0.237736608553076	0.739144728410473	0.309029434548761	0.167114025511625	0.0653945141748296	0.408149543908163	321
hsa_miR_18a_5p	0.0853084705172963	0.0667280547918654	0.201635027177842	0.719740797526011	0.155553943914458	0.118016045258024	0.188032414812383	0.510373697347897	562
hsa_miR_18b_5p	0.0751014168135564	0.0541195134193505	0.16580418720491	0.631805908568539	0.0449374594317362	0.100488389830575	0.65491745405679	0.888816544791358	555
hsa_miR_191_5p	-0.0403211888807984	0.0736760707088156	0.584383771455159	0.847369175244734	-0.132619432928081	0.132345074221397	0.316695490418596	0.660425961726584	643
hsa_miR_192_5p	0.0801133453140674	0.0423313889836671	0.0588938433198601	0.582338769673578	0.154734159667043	0.0767195700138771	0.0441456724021951	0.408149543908163	627
hsa_miR_193a_5p	0.069826988660562	0.0975104890311313	0.474792413355121	0.824846371830345	0.0450775226113814	0.17064597020327	0.791938468899	0.931498276344224	210
hsa_miR_193b_3p	-0.0035666840563947	0.0852847844749235	0.966692679437769	0.981258567062907	-0.0772263423360691	0.177266097273941	0.663665551026572	0.892181486319211	179
hsa_miR_194_5p	0.0799754501655787	0.0474664498309134	0.0925292863746456	0.582338769673578	0.208868464382453	0.0868607574059315	0.0164895471540979	0.356492084882456	619
hsa_miR_195_5p	-0.045859583486311	0.0816930375799088	0.575136353181036	0.847369175244734	-0.344060317956861	0.150697952224251	0.0234057880171478	0.376814360361164	231
hsa_miR_197_3p	-0.0946216270627886	0.0577999877037814	0.102164696433961	0.582338769673578	-0.236523084501054	0.107269181726318	0.0278514129183044	0.376814360361164	594
hsa_miR_199a_3p	-0.0314710118893239	0.052609041683401	0.549921005381277	0.839611535001771	-0.0451443885189016	0.0948328602146923	0.634212153713051	0.886525261963521	638
hsa_miR_199a_5p	0.05845022340953	0.0461988699253207	0.206394674419331	0.719740797526011	0.0102832862305976	0.0901852282699101	0.909264579603223	0.976850942804908	516
hsa_miR_19a_3p	0.03102117281495	0.0594059155628778	0.60172280191813	0.847369175244734	0.136407866152108	0.108770954538687	0.210279721890182	0.528791653576781	643
hsa_miR_19b_3p	0.0433052253287374	0.0517243866269325	0.402783130461701	0.794695381314738	0.126691279088485	0.0932015642660778	0.174533659772786	0.503688704666747	642
hsa_miR_204_5p	-0.0484555549368585	0.118134441053316	0.682583600188295	0.856050729262212	0.129204498764388	0.268555421844406	0.631522340964428	0.886525261963521	113
hsa_miR_205_5p	0.0329382617602495	0.0622912908514838	0.597476122079933	0.847369175244734	0.181212708689701	0.145304098754746	0.213636002558975	0.529445745472242	244
hsa_miR_20a_5p	0.0496920532917647	0.0358900589390492	0.166682556322706	0.631805908568539	0.113759255432856	0.0656631057190011	0.083685895887901	0.426043230527834	639
hsa_miR_21_5p	-0.0709606437695485	0.11246072138752	0.528283977422346	0.839611535001771	-0.00259119629402863	0.201780505145236	0.989758231865112	0.989758231865112	640
hsa_miR_210_3p	-0.00500159734149541	0.0669483828786791	0.940478351888644	0.976429132032381	-0.0947887219055722	0.121872867565374	0.437094278295774	0.763021506081394	491
hsa_miR_2110	0.0716187955732963	0.0712564157461567	0.315601077784169	0.771811112059682	0.0455591531625172	0.140996151284634	0.746808964156632	0.907683065815617	343
hsa_miR_215_5p	0.00163070921211172	0.0430286613037599	0.969781858676206	0.981258567062907	0.0995066627681326	0.0772729404504604	0.198352736107489	0.521820274990471	598
hsa_miR_22_3p	-0.040594715296944	0.050494402578392	0.421736456285579	0.819510613918568	-0.0708529435669587	0.0911545025928867	0.43728717892384	0.763021506081394	638
hsa_miR_22_5p	-0.0264110976572915	0.051240350372095	0.606456567603418	0.847369175244734	-0.133412384452629	0.0998694495164001	0.182146982645804	0.503688704666747	565
hsa_miR_221_3p	-0.0328144888475856	0.0417218850546162	0.431869548324027	0.824846371830345	-0.0540236935205088	0.0750006896983428	0.471603883701796	0.774331596233788	642
hsa_miR_222_3p	-0.126112415382909	0.0722274957770416	0.0812945597794258	0.582338769673578	-0.266389379289724	0.129655999933566	0.0403342476454159	0.406069688170111	642
hsa_miR_223_3p	-0.0398772015159556	0.0577817417366688	0.490364263017965	0.824846371830345	-0.0945159188444839	0.103739924997435	0.362600013858022	0.729465910232021	645
hsa_miR_223_5p	0.0450098206344678	0.0822994841429453	0.584898880872038	0.847369175244734	0.272023545622938	0.18016789368982	0.132259575752661	0.471174738618855	286
hsa_miR_23a_3p	-0.119450529956221	0.108533683355913	0.271501750808425	0.760099961887931	-0.325310241970467	0.194983400463021	0.0957380665537135	0.445701651928873	641
hsa_miR_23b_3p	-0.15569250253431	0.0982584914439463	0.113582165475062	0.589584511605663	-0.56290655770995	0.175455545606015	0.00140381193707437	0.120025920619859	641
hsa_miR_24_3p	-0.0709541948015917	0.0662873779880666	0.284847952009689	0.770944314148855	-0.260926478774397	0.118962405020403	0.0286467057584511	0.376814360361164	647
hsa_miR_25_3p	0.07781046367386	0.0638003238149391	0.223077557127945	0.719740797526011	0.217178924614788	0.114476979994635	0.058268606011999	0.408149543908163	644
hsa_miR_26a_5p	0.0143085764796795	0.0424847085701529	0.736386309848553	0.880573839049668	-0.00424562736788259	0.0758196234843821	0.955362671378931	0.989758231865112	638
hsa_miR_26b_5p	-0.00869763366667511	0.0479218240090943	0.856039333578031	0.932374051221932	-0.0101600819640704	0.0856622510797509	0.905626977206059	0.976850942804908	617
hsa_miR_27a_3p	-0.0294456965039202	0.0480834734642369	0.540513715729157	0.839611535001771	-0.0195116171319057	0.0880114616972256	0.82462749616767	0.946384576138735	617
hsa_miR_27b_3p	-0.0323554014366321	0.066383421740058	0.626144776349523	0.847369175244734	-0.163741717341304	0.119169987115906	0.169929404845206	0.503688704666747	641
hsa_miR_28_3p	-0.0395611961205783	0.0624871273086997	0.526975370158234	0.839611535001771	-0.0136519806655205	0.116291351342511	0.90659835336081	0.976850942804908	479
hsa_miR_28_5p	-0.125498293981988	0.0746230028780489	0.0934339803717166	0.582338769673578	-0.232489862360063	0.134408813536232	0.0844898588329723	0.426043230527834	398
hsa_miR_29a_3p	0.0153052762931979	0.0756103100177091	0.839651919951957	0.926325666527643	0.0622313811813364	0.135595515579369	0.646430848511103	0.886525261963521	641
hsa_miR_29b_3p	0.0310426381433562	0.0609501636040548	0.610726395621099	0.847369175244734	0.1270198207925	0.110727725186124	0.251795735895865	0.591713660361773	600
hsa_miR_29c_3p	0.0559017334335877	0.0762570520604612	0.463792104192114	0.824846371830345	0.168362550720432	0.138310741248621	0.223960285868112	0.547102984049245	639
hsa_miR_301a_3p	0.0282198711752962	0.0639142542162144	0.659070073506075	0.8505614744748	-0.00994611054502507	0.11489889413188	0.931061378526269	0.979758683377477	417
hsa_miR_30a_5p	0.0116752146708011	0.0525785189123129	0.824360699178896	0.915361555581761	-0.00820248325769515	0.0988824075579571	0.933922019827654	0.979758683377477	532
hsa_miR_30b_5p	-0.0253851432535681	0.0750860840034227	0.735416577085047	0.880573839049668	0.0414274788705678	0.13517959060029	0.759355064252127	0.914434619627561	639
hsa_miR_30c_5p	-0.0186657013820989	0.0808041358808725	0.817391406097178	0.91355510093214	-0.0669141453824439	0.145557288399914	0.645885263841088	0.886525261963521	638
hsa_miR_30d_5p	-0.0345675280171439	0.0243562100881358	0.156358107911476	0.631805908568539	-0.0889344144779638	0.0461622266011859	0.0545174523286715	0.408149543908163	603
hsa_miR_30e_3p	0.0989314859163875	0.105115348268186	0.347540676190617	0.771811112059682	0.0647118709744026	0.181839051463802	0.722239585143697	0.906132436854108	263
hsa_miR_30e_5p	0.0593952974980097	0.067896579580717	0.382025442215554	0.794695381314738	0.137673211334514	0.124496100092667	0.269221767391637	0.613825629652932	639
hsa_miR_32_5p	-0.0077455988167175	0.0546513021906061	0.887341273760815	0.94843530264194	0.00250234852033295	0.0980996362937145	0.979657801468746	0.989758231865112	636
hsa_miR_320a	-0.0944450056767076	0.0534617999287001	0.0777836530796367	0.582338769673578	-0.153180825776462	0.0961010849807278	0.111450003258854	0.464828062372294	644
hsa_miR_320b	-0.10302029396309	0.0518009327630687	0.0471625733594437	0.582338769673578	-0.166467954699862	0.0930160829394671	0.0739920225798425	0.408149543908163	641
hsa_miR_320c	0.022318065334286	0.0719859873880615	0.756753670256398	0.884066835141951	0.0638550064785494	0.12792904146147	0.618048745409811	0.886525261963521	312
hsa_miR_320d	-0.0696608144255205	0.100901925097991	0.490500863871594	0.824846371830345	-0.0610289690883218	0.179419718714088	0.733990014138499	0.906132436854108	309
hsa_miR_324_3p	0.113496780855785	0.0535334279311253	0.0344687637291988	0.582338769673578	0.100247198406911	0.107046271738113	0.349457553971847	0.713964727817413	538
hsa_miR_324_5p	0.121533631339645	0.083334742103776	0.145681474128292	0.631805908568539	-0.0311466488474772	0.177230919609702	0.860604962551751	0.955606809067204	349
hsa_miR_326	0.0191092888532786	0.0529594256092142	0.718480493863983	0.877572603219579	0.0833453699604653	0.113785055365978	0.464445131017141	0.774331596233788	318
hsa_miR_328_3p	-0.0638357519784361	0.0532057916220926	0.230869666746592	0.731087278030875	-0.273806196795125	0.101920651299279	0.0074958937267482	0.356492084882456	455
hsa_miR_331_3p	0.228634787676467	0.089199672126139	0.0111987337307704	0.582338769673578	0.300227993811304	0.185515446747576	0.107358848840645	0.463649553092927	194
hsa_miR_335_3p	-0.0483203658280923	0.198914020433204	0.80865194420245	0.91355510093214	0.246989832208177	0.30848386846487	0.425562387898557	0.763021506081394	101
hsa_miR_335_5p	0.00666296309800171	0.0494983259686648	0.892971249855862	0.94843530264194	-0.104641204332705	0.0913663471199931	0.252602907639821	0.591713660361773	549
hsa_miR_338_3p	0.0724058465919819	0.084923633454403	0.394467843882793	0.794695381314738	0.111734247629535	0.165274429356842	0.499456128449628	0.783550440044829	365
hsa_miR_339_3p	-0.00623872793749762	0.0775861657148166	0.935953819476939	0.976429132032381	-0.233556650613639	0.152649601767114	0.126855341406768	0.471174738618855	392
hsa_miR_339_5p	-0.190522312439201	0.0850894709915347	0.0266731308541191	0.582338769673578	-0.321977690173875	0.178035263804079	0.0725999860072299	0.408149543908163	161
hsa_miR_33a_5p	-0.0462205537756871	0.0626413496537011	0.461192004525403	0.824846371830345	-0.198551899625865	0.134997873807434	0.142427934839974	0.497044425666032	309
hsa_miR_342_3p	0.0967281227374395	0.0579778910892001	0.0957503716960701	0.582338769673578	0.181577401395202	0.108095072641523	0.093502900321198	0.445701651928873	635
hsa_miR_34a_5p	0.0249623418464693	0.0681928822580811	0.714562236670832	0.877572603219579	-0.0583104009282314	0.127443156958363	0.647588342008528	0.886525261963521	342
hsa_miR_361_5p	-0.0206952851159468	0.083770764048257	0.805046934573099	0.91355510093214	-0.228967814249403	0.147709552387708	0.12220284668896	0.471174738618855	306
hsa_miR_362_3p	0.0582234160367519	0.0961189072836827	0.545600480235095	0.839611535001771	0.128437626050455	0.158454781464569	0.418900665485919	0.763021506081394	166
hsa_miR_363_3p	-0.0541697521713788	0.0581881345262944	0.352252682247429	0.772246264927056	-0.0907016201075223	0.103823328311667	0.382672285330781	0.752736850098488	626
hsa_miR_365a_3p	0.175775695894533	0.070351099655638	0.0129667668816444	0.582338769673578	0.204212703039553	0.12968964162921	0.116321695848266	0.471174738618855	340
hsa_miR_374a_5p	-0.0109394219712537	0.0661171945505849	0.868670924732125	0.940143848918945	-0.0946082516022476	0.132449215921142	0.475466769617238	0.774331596233788	410
hsa_miR_374b_5p	0.116484987753614	0.0595495694638246	0.0509840970564416	0.582338769673578	0.111019978417267	0.108434329300069	0.306380772905634	0.654999950019086	541
hsa_miR_375	0.0431247750451689	0.0500719249657659	0.38952675970242	0.794695381314738	0.0648321449877562	0.090455730168054	0.473890596565624	0.774331596233788	497
hsa_miR_376a_3p	0.0177280388969581	0.0603905882006386	0.769272957312201	0.888822133110719	0.0191283054851019	0.118578829868989	0.871941043158124	0.961947860516382	363
hsa_miR_376c_3p	-0.0819421192758694	0.0655141295875677	0.212193216137254	0.719740797526011	-0.165144358979136	0.113545636417202	0.14708102023288	0.50301708919645	266
hsa_miR_382_5p	-0.0172214846048041	0.0472320521435241	0.715597421019989	0.877572603219579	-0.0521775840823632	0.0886353453776851	0.556419663637182	0.84201559718547	406
hsa_miR_409_3p	-0.0231936154543136	0.044689381950228	0.604060106653414	0.847369175244734	-0.0680153488527166	0.0949686337909202	0.474307510435324	0.774331596233788	404
hsa_miR_421	0.00440269045013643	0.0606430333482798	0.942168460732999	0.976429132032381	-0.0709275303470389	0.126601003754789	0.575693878839176	0.855048391649072	346
hsa_miR_423_3p	-0.150459305905415	0.0584966482324944	0.0103526921432219	0.582338769673578	-0.231302296633446	0.107857733075062	0.0324010140848438	0.395755243464878	605
hsa_miR_423_5p	-0.115541454396925	0.0512194311531166	0.0244256121346818	0.582338769673578	-0.229599957470816	0.0917949020525411	0.012629844806541	0.356492084882456	645
hsa_miR_424_5p	0.0631043935568935	0.063519838534079	0.320874212536309	0.771811112059682	0.196457210590026	0.113772403379098	0.0847103499295108	0.426043230527834	636
hsa_miR_425_3p	0.0765826754377897	0.0692970936400412	0.269679842962668	0.760099961887931	0.108449701309671	0.138353317622762	0.433526270896107	0.763021506081394	476
hsa_miR_425_5p	0.0457819799129468	0.0789753054698254	0.562327228066594	0.847369175244734	0.0359109647119648	0.141270368456748	0.799424994236242	0.931498276344224	638
hsa_miR_451a	0.0708118471678098	0.0483256741350257	0.143339009857085	0.631805908568539	0.166963030129612	0.0868503659682342	0.0550054654268638	0.408149543908163	644
hsa_miR_454_3p	0.0599666479705452	0.119066553516965	0.615284159642991	0.847369175244734	0.0527755670867066	0.214322733708304	0.805844449014203	0.931498276344224	160
hsa_miR_483_5p	0.0802779356324151	0.0627782560535865	0.202081774927287	0.719740797526011	-0.0113619911935086	0.109796705244798	0.917657193724785	0.976850942804908	286
hsa_miR_484	-0.0277359913360672	0.0670618941243624	0.679319611848888	0.856050729262212	-0.0840629299986645	0.120352822193553	0.485145992104167	0.782641175941628	634
hsa_miR_485_3p	0.0289764136838827	0.0928662555836941	0.755247989644031	0.884066835141951	-0.212830441314985	0.16734944719667	0.204476390349525	0.521872578354758	305
hsa_miR_486_5p	0.0826933630726915	0.0737595569287259	0.262666392162956	0.760099961887931	0.311500910064677	0.1351387968823	0.0214903046876515	0.376814360361164	643
hsa_miR_495_3p	-0.000341354400560346	0.0536231559373558	0.994924056590875	0.994924056590875	-0.0441773878201988	0.1034299051608	0.669520612955157	0.892181486319211	414
hsa_miR_497_5p	0.0140338978552285	0.0602058977075284	0.815786269366191	0.91355510093214	-0.0364285637003864	0.113525552064652	0.74844042269007	0.907683065815617	488
hsa_miR_501_3p	0.0401607947544189	0.0637912289770848	0.529362905245089	0.839611535001771	0.0699304286753042	0.110546515830725	0.527389105228343	0.819850336309515	391
hsa_miR_502_3p	0.0376229452800695	0.0556497013879316	0.499308000022111	0.828948233046417	0.0272768936729599	0.104863344204297	0.794878613951992	0.931498276344224	521
hsa_miR_505_3p	0.0322028358769898	0.0526373807002493	0.540965142979596	0.839611535001771	0.15592962209365	0.102741317623598	0.1297423880053	0.471174738618855	503
hsa_miR_532_3p	0.053661176708318	0.061140673451809	0.380527999066046	0.794695381314738	0.0369794731381194	0.109866132649164	0.736563793700123	0.906132436854108	539
hsa_miR_532_5p	0.0623494231764986	0.0633539678678236	0.32555984903909	0.771811112059682	0.198676537984512	0.119270549455103	0.0964383691308087	0.445701651928873	479
hsa_miR_543	0.0267082387172571	0.0790497529353003	0.73574309846619	0.880573839049668	0.0932242868108645	0.15276759558129	0.542251069018249	0.835359754974059	271
hsa_miR_574_3p	0.0537426572561054	0.0540118323734803	0.320213466870328	0.771811112059682	0.00185278434162003	0.106093608634881	0.986073733747655	0.989758231865112	513
hsa_miR_584_5p	-0.0771507319465919	0.0629913792419838	0.221505096908419	0.719740797526011	-0.251435816635587	0.120886630903811	0.0382806091820131	0.406069688170111	357
hsa_miR_590_5p	-0.0775796641458155	0.0550490814548766	0.159277833476784	0.631805908568539	-0.0725176643466556	0.10673477625592	0.497138244115453	0.783550440044829	608
hsa_miR_629_5p	0.064659424734391	0.0592232198284542	0.275591799047086	0.760099961887931	0.163944182739035	0.118448156664999	0.167111094317542	0.503688704666747	411
hsa_miR_652_3p	-0.00229897262194691	0.0595726469455413	0.969229063168812	0.981258567062907	-0.0224469923488904	0.106928943567504	0.833796901510376	0.950162647024067	626
hsa_miR_660_5p	-0.0747818662266629	0.0736101090534911	0.310068379674404	0.771811112059682	-0.045323421050842	0.131426911942927	0.730320370940306	0.906132436854108	631
hsa_miR_7_1_3p	0.129680011850456	0.122766599333235	0.293226551305459	0.770944314148855	-0.0335593149757388	0.189700162731716	0.859918903466184	0.955606809067204	122
hsa_miR_766_3p	-0.0963701996742607	0.0694710475912381	0.166256149460543	0.631805908568539	-0.115647713659623	0.134230223838359	0.38951322885336	0.752736850098488	370
hsa_miR_874_3p	0.104464095509653	0.0900040237185461	0.247244002383588	0.753189060832404	0.273573955389217	0.199055176015395	0.170956664147009	0.503688704666747	205
hsa_miR_877_5p	0.1728122645593	0.112532203264173	0.126876385177921	0.619881767583557	0.0962179123033052	0.192807084140227	0.618536409346808	0.886525261963521	156
hsa_miR_885_5p	0.0230982528153648	0.0461689075780729	0.617073491127054	0.847369175244734	-0.00249461048416064	0.0845598810104778	0.976476100883734	0.989758231865112	544
hsa_miR_92a_3p	-0.0476572645125978	0.108810366343068	0.6615478134804	0.8505614744748	0.0291297451369998	0.19548378238581	0.881590651639308	0.966358983527703	646
hsa_miR_93_3p	0.0826448694389211	0.123904407421217	0.505773560290964	0.831608450093796	-0.0104781577554816	0.289961047388144	0.971220676647104	0.989758231865112	169
hsa_miR_93_5p	0.0822993322509432	0.0599011700572435	0.169959484176332	0.631805908568539	0.155261238957023	0.11027748477968	0.159653655132927	0.503688704666747	642
hsa_miR_99a_5p	-0.136930314950433	0.0591321132592978	0.0209093692886202	0.582338769673578	-0.194603223391803	0.107704683175019	0.0712858671933002	0.408149543908163	623
hsa_miR_99b_5p	0.0202695446854983	0.0649388346681077	0.755059590272254	0.884066835141951	-0.0950721287779109	0.112113726686025	0.396813842884341	0.752736850098488	559

## Sheet: TableS7. 
Table S7. miRNA association results for interaction analyses with smoking status on white matter lesion variables.
miRNA	Estimate.TLV	Std..Error.TLV	P.TLV	pbh.TLV	Estimate.NumberLesions	Std..Error.NumberLesions	P.NumberLesions	pbh.NumberLesions	SampleSize
hsa_let_7b_3p	-0.054268435197529	0.0462492317354385	0.241172098313052	0.801993971669638	-0.203974705728725	0.0866015111267895	0.0188741625847295	0.358609089109861	540
hsa_let_7b_5p	-0.000332009529296381	0.0571697456853722	0.995368223130011	0.99539206395209	-0.121027708341038	0.102524986537954	0.238263693438704	0.539347210534515	639
hsa_let_7c_5p	0.0952040404460503	0.0599592727317207	0.112884400821055	0.674673562295014	-0.0658198520896293	0.115270706765648	0.568223448340883	0.844923562315574	585
hsa_let_7d_3p	0.0743479446884077	0.0663522791322366	0.262932507965482	0.802883193966025	0.167607773128821	0.120342660256162	0.164192477932191	0.509813909553541	637
hsa_let_7d_5p	0.0257938580506826	0.0486621921199282	0.596266108942062	0.927489293348259	-0.00922859621499554	0.0931142693091262	0.92108357604839	0.990599317636948	618
hsa_let_7e_5p	-0.0862280331380819	0.0530107051755747	0.104529856298177	0.674673562295014	-0.124239907065648	0.0932904995455218	0.183626146693646	0.509813909553541	459
hsa_let_7f_5p	0.00286249670744889	0.0486702407176574	0.953118882332932	0.99539206395209	0.107012135109014	0.0893136760131662	0.23130644807514	0.539347210534515	644
hsa_let_7g_5p	-0.156843791109228	0.0841390075079336	0.0627765926283109	0.621925384293783	-0.155375172910878	0.15443863516805	0.314774677510094	0.640791307788406	640
hsa_let_7i_5p	-0.0335280187966204	0.0603455634592737	0.57868256260994	0.927489293348259	0.0378510574271042	0.111920171088202	0.735328185141814	0.902055926901055	642
hsa_miR_100_5p	-0.0659192836475728	0.0575947750517972	0.253491729857435	0.801993971669638	-0.220365997220999	0.111270129828141	0.0487437639059827	0.446116162391389	266
hsa_miR_101_3p	-0.0961793573447107	0.0662509692964937	0.147073346751687	0.722549067419745	-0.185626381675087	0.118997662120083	0.119284258053534	0.504367703421286	643
hsa_miR_103a_3p	0.0238275171933655	0.0653576512839234	0.715554637529937	0.949200846407068	0.0993078640838762	0.11726272294527	0.397383703826243	0.738695954865934	642
hsa_miR_106a_5p	0.0143885181818575	0.0443054271812299	0.745473483502004	0.965727012718505	-0.0576090930788565	0.0794029358208505	0.468399870241609	0.762822645822049	640
hsa_miR_106b_3p	0.0605610451357814	0.10748713120165	0.574406072980313	0.927489293348259	0.000639863642502186	0.222116290067312	0.997707228579173	0.997707228579173	115
hsa_miR_106b_5p	0.0338884487398865	0.0549399490231314	0.53757340529944	0.927489293348259	-0.0405518610976665	0.0989636710312861	0.682118656149535	0.864016964456078	641
hsa_miR_107	0.0824780248473487	0.0664428209211594	0.21495095833794	0.801993971669638	0.157068346874249	0.118836711580918	0.186751100934993	0.509813909553541	635
hsa_miR_10b_5p	0.0203189656873817	0.0383117525792388	0.596061560051145	0.927489293348259	-0.0919533481619656	0.0697379840240178	0.187826177203936	0.509813909553541	610
hsa_miR_122_5p	-0.063090604397712	0.0316238449344815	0.0464737539227124	0.611308609291063	-0.14110435300324	0.0572362608032758	0.0139580678196278	0.338062147863656	640
hsa_miR_125a_5p	-0.0488736871478005	0.0497218957586443	0.32604990728799	0.862614331926025	-0.132553621232512	0.0909725663952407	0.145642251411796	0.509813909553541	591
hsa_miR_125b_5p	-0.0660411680801609	0.0537375711241035	0.219560999437323	0.801993971669638	-0.164805418697383	0.09554867003483	0.0850634303892728	0.483297580566105	627
hsa_miR_126_3p	-0.112903654551106	0.0939774210026579	0.23005451041669	0.801993971669638	-0.304764842805642	0.168854903501431	0.0715727770094945	0.446116162391389	641
hsa_miR_126_5p	0.251986297473669	0.107009921664571	0.019179252200287	0.468521732321297	0.241331906596451	0.191737525063733	0.209135865345332	0.516551791188264	314
hsa_miR_1260a	0.0387419403207144	0.0836362789085842	0.643606962976171	0.927489293348259	-0.135709231522001	0.15417004752182	0.379558904233613	0.721161918043865	267
hsa_miR_128_3p	-0.160864626813774	0.0751784837105734	0.0333080845472386	0.542541236145862	-0.252082096750923	0.132311381337471	0.0578591216809132	0.446116162391389	274
hsa_miR_128_5p	0.114844641232214	0.088160529326332	0.193701257252736	0.801993971669638	0.0754161832485453	0.172065409881914	0.661489971254563	0.849453135395301	310
hsa_miR_130a_3p	0.0310857540735153	0.0384961606128019	0.419684118843245	0.904830691013075	0.128287747121643	0.0692373603193549	0.0643723362918041	0.446116162391389	641
hsa_miR_130b_3p	0.0119781291605215	0.0469834421114678	0.798862461851293	0.973826654927282	0.167878762155987	0.0888380994722797	0.0593244884648144	0.446116162391389	563
hsa_miR_132_3p	0.000362620100198056	0.0627559595730816	0.99539206395209	0.99539206395209	0.0471440976550846	0.107319285835069	0.660652061117327	0.849453135395301	492
hsa_miR_133a_3p	0.0412661618670864	0.072014659375207	0.567137059474658	0.927489293348259	0.0457689197008143	0.143030129493649	0.749236257949287	0.902249296544564	269
hsa_miR_133b	-0.0137883643587111	0.0649638222444525	0.83221051529994	0.973826654927282	-0.0162583659591644	0.152496361850536	0.915240948057074	0.990545583023795	161
hsa_miR_136_3p	0.109750181001617	0.0881809277160896	0.215232104258763	0.801993971669638	0.23313341471115	0.151848134709435	0.126829305538686	0.504367703421286	164
hsa_miR_136_5p	0.047267896625132	0.0623770414999754	0.44920184650352	0.910344654174599	0.164704439844547	0.121916908640992	0.177766091693429	0.509813909553541	305
hsa_miR_139_5p	-0.0905508748064298	0.0472462464894341	0.0557937056211259	0.621925384293783	-0.140111246634587	0.0845649732144056	0.0981025818594294	0.490844697607411	584
hsa_miR_140_3p	0.0249133184797798	0.056153306864101	0.657437069754141	0.927489293348259	-0.114928420722826	0.100795754541201	0.254633794530191	0.544279735808283	643
hsa_miR_140_5p	-0.0134748208877741	0.0555980356454119	0.808603400884397	0.973826654927282	-0.169339357232538	0.108805464726704	0.120282639577171	0.504367703421286	497
hsa_miR_142_3p	-0.0484529492705513	0.0442550297478334	0.273998150656152	0.8066531710598	0.0198309567673505	0.0813684488294491	0.80752868786741	0.939370106294742	645
hsa_miR_142_5p	0.0488848425083426	0.0457205254968226	0.285389147948345	0.813359071652783	0.0425300222717666	0.0820452083094674	0.604382086933696	0.849453135395301	639
hsa_miR_143_3p	-0.124127848432982	0.0487382106375185	0.0111735196815609	0.318445310924486	0.0237838976090874	0.0923254899633333	0.796816003235554	0.939370106294742	509
hsa_miR_144_3p	0.0226472957981975	0.0534333661514519	0.671826532130257	0.934002739790845	-0.133928216891852	0.0959742143590633	0.163371053378318	0.509813909553541	643
hsa_miR_144_5p	-0.0136167536847838	0.0459269782711943	0.766962502371483	0.971485836337212	-0.130270496016968	0.0811782065761576	0.109084567202568	0.504147594368625	606
hsa_miR_145_5p	-0.0285314172737239	0.0404507215604478	0.48089081153042	0.927489293348259	-0.147529566992837	0.0790034842091765	0.0623660375013411	0.446116162391389	581
hsa_miR_146a_5p	0.0344290956293508	0.0458013797336098	0.452510500613105	0.910344654174599	0.10981838101791	0.0829911356144098	0.186232367615917	0.509813909553541	644
hsa_miR_146b_5p	-0.054943387690634	0.0944105984038803	0.561201946585126	0.927489293348259	-0.355602103644587	0.189136804805519	0.0614423452811779	0.446116162391389	231
hsa_miR_148a_3p	-0.020991106674353	0.0626128638961509	0.737548540110001	0.962754201212291	-0.103480312077687	0.112373525532617	0.357482716779694	0.702638443325605	634
hsa_miR_148b_3p	0.033426511325086	0.0609376473558971	0.583520225882246	0.927489293348259	0.150445016532187	0.111786965003067	0.178850456854035	0.509813909553541	639
hsa_miR_150_5p	-0.059910592144403	0.0645695121445174	0.353844259800639	0.876918382984192	-0.146435426135715	0.116435673955227	0.208986249948052	0.516551791188264	643
hsa_miR_151a_3p	0.0745173086253856	0.0476822896645532	0.118662383806537	0.674673562295014	0.100654382423149	0.0874397968805652	0.25016656669372	0.541499783602862	581
hsa_miR_151a_5p	0.126550955858606	0.0579802846584744	0.0294338860306024	0.542541236145862	0.196059956902875	0.104528205369018	0.0611686317854281	0.446116162391389	639
hsa_miR_152_3p	-0.0497857476182337	0.0508424302258925	0.327894336697027	0.862614331926025	-0.104564551620396	0.0982723651306486	0.287772951361326	0.600111886375448	578
hsa_miR_154_5p	0.0209718619934293	0.0508837127874984	0.680490292368851	0.938418064476399	0.140038291069587	0.0900722706106564	0.120951155719755	0.504367703421286	352
hsa_miR_155_5p	-0.0151540496412536	0.0618498830664872	0.806604593012788	0.973826654927282	-0.0240805919014168	0.111048552949058	0.828466747180564	0.952776263487489	333
hsa_miR_15a_5p	0.0648762372597788	0.0718099595289971	0.366637552085167	0.887744298032776	0.0650408742388947	0.129359837452396	0.615288253556545	0.849453135395301	643
hsa_miR_15b_3p	-0.0155030036636338	0.0513846852282387	0.762980822449541	0.971485836337212	-0.00168847263269373	0.0919443031244782	0.985354461278814	0.993451511878965	621
hsa_miR_15b_5p	0.0397855751154179	0.0360742872112126	0.270501479652812	0.8066531710598	0.012758246824579	0.0648782190773282	0.844165623496285	0.952776263487489	645
hsa_miR_16_2_3p	-0.0615984856687013	0.051193927173849	0.229353253787026	0.801993971669638	-0.13321246090127	0.0931211317511961	0.153079869348853	0.509813909553541	623
hsa_miR_16_5p	0.00941092236747942	0.0474487330944469	0.842844122393203	0.973826654927282	-0.10785256123281	0.085650214229302	0.208417551445646	0.516551791188264	645
hsa_miR_17_5p	-0.000581323193354371	0.0571269615740088	0.991887319179522	0.99539206395209	0.00467736386742484	0.108474548891472	0.965633627143474	0.993451511878965	331
hsa_miR_181a_5p	0.00585430907031213	0.0510851858714452	0.908803080136931	0.99539206395209	0.131991055851737	0.0892852745266004	0.139874106742942	0.509813909553541	590
hsa_miR_185_5p	-0.0151013122205167	0.0423644319343882	0.721614678555081	0.949200846407068	0.0530826252242358	0.0761371006699496	0.485937799628742	0.77659218445341	642
hsa_miR_186_5p	-0.0599645367831354	0.0788185188316239	0.447366865432829	0.910344654174599	-0.110286076013805	0.151452210725323	0.467053781051899	0.762822645822049	321
hsa_miR_18a_5p	0.0265519910151415	0.0591835075012901	0.653870558614923	0.927489293348259	-0.0356847368841183	0.104832791209984	0.73368872155334	0.902055926901055	562
hsa_miR_18b_5p	0.0211602152157339	0.0478812095434245	0.658716022468208	0.927489293348259	0.0178109219372566	0.0887991887474794	0.841106349413344	0.952776263487489	555
hsa_miR_191_5p	0.0998065219967759	0.0660658441582354	0.131365405954011	0.680711649034421	0.0981197881690438	0.118933369115111	0.409686497855644	0.745280756737395	643
hsa_miR_192_5p	-0.0538550769442138	0.0389510164806424	0.167281635636959	0.768922490454309	-0.146948000129742	0.0705310330685725	0.0376251482757756	0.446116162391389	627
hsa_miR_193a_5p	-0.119499996933044	0.0824827604957372	0.149003055842715	0.722549067419745	-0.311867953178495	0.14320029864023	0.0306177919414828	0.43630353516613	210
hsa_miR_193b_3p	-0.137666762473952	0.0819010081079799	0.094687408511262	0.674673562295014	-0.125951924287575	0.172269270693839	0.465740618161176	0.762822645822049	179
hsa_miR_194_5p	-0.109111363232297	0.0428322580952258	0.0110996815645999	0.318445310924486	-0.264433270783339	0.0783227007360728	0.000782201637718698	0.0445854933499658	619
hsa_miR_195_5p	-0.1499777321762	0.0706454295123064	0.0349003134362835	0.542541236145862	-0.245582786702106	0.132886461102558	0.0659664478426916	0.446116162391389	231
hsa_miR_197_3p	0.00295168868789719	0.0488174114007267	0.951807105815425	0.99539206395209	0.0392582505819668	0.0908034675190851	0.665653334169417	0.849453135395301	594
hsa_miR_199a_3p	0.0525552224474997	0.0460718971178052	0.25442468588188	0.801993971669638	0.118734927762086	0.0830299078690892	0.153211660716797	0.509813909553541	638
hsa_miR_199a_5p	0.14877893021116	0.0380357835611075	0.000104380010325847	0.0178489817657198	0.273876464540896	0.0743563451159599	0.000255336394622079	0.0218312617401878	516
hsa_miR_19a_3p	-0.0189368263585326	0.0526514909180389	0.719219796226797	0.949200846407068	-0.0723144313798137	0.0965166089397597	0.453991518171566	0.762822645822049	643
hsa_miR_19b_3p	0.0031794669726531	0.0458138234676857	0.944693606359751	0.99539206395209	-0.0396572502312166	0.0826424712758157	0.631490828143631	0.849453135395301	642
hsa_miR_204_5p	0.0855909386337882	0.101105391056722	0.399307539359803	0.898441963559557	0.302066397693721	0.232678839522899	0.197261518192147	0.511086660770563	113
hsa_miR_205_5p	-0.148932401133392	0.057296917674561	0.0099507879774199	0.318445310924486	-0.37213772756179	0.133847633289042	0.00588443027650772	0.201247515456564	244
hsa_miR_20a_5p	-0.00220126378047626	0.0312877519398448	0.943933328576995	0.99539206395209	-0.0848236286627872	0.0572249446062633	0.138770334986678	0.509813909553541	639
hsa_miR_21_5p	-0.18058849916459	0.0995742096663746	0.0702184642710874	0.631966178439787	-0.350201393480037	0.178650967799092	0.0504106039732772	0.446116162391389	640
hsa_miR_210_3p	-0.0862401505701027	0.0534981943706711	0.107621821377128	0.674673562295014	-0.0946632530384623	0.0977166678050724	0.333161760460916	0.662449546962984	491
hsa_miR_2110	-0.074047880931921	0.0590542849428284	0.210775777903829	0.801993971669638	-0.145998020969165	0.116609102441901	0.211453949609231	0.516551791188264	343
hsa_miR_215_5p	-0.053237418230992	0.0371256881456542	0.152115593140999	0.722549067419745	-0.146735419003537	0.0666405661177987	0.0280643836833318	0.436273600895431	598
hsa_miR_22_3p	-0.00472353919022069	0.0417815061859634	0.910024737596221	0.99539206395209	0.0896884427548657	0.0753674963061675	0.234494550236163	0.539347210534515	638
hsa_miR_22_5p	0.0343060937734067	0.0428897689626989	0.424134043522097	0.904830691013075	0.132940132138072	0.0835762395427815	0.112265114345261	0.504367703421286	565
hsa_miR_221_3p	0.0216842175564378	0.0374672278336378	0.56296497029057	0.927489293348259	0.0333426703686411	0.0673811577511683	0.620889014017528	0.849453135395301	642
hsa_miR_222_3p	0.0285777164321349	0.0652829829752914	0.661717507535015	0.927489293348259	-0.0389472109214385	0.117344410552494	0.740071996288563	0.902055926901055	642
hsa_miR_223_3p	0.0357295276158198	0.0512808217116919	0.486221363995782	0.927489293348259	0.0487674432018264	0.0921537317604171	0.596855765420103	0.849453135395301	645
hsa_miR_223_5p	-0.0578956500659475	0.0667706397453537	0.386666760717555	0.888804606066502	0.00863143787568463	0.147570500337248	0.953401380624096	0.993451511878965	286
hsa_miR_23a_3p	0.0505809169343411	0.0947380458713803	0.593598553071636	0.927489293348259	0.0345027118553924	0.170521632546074	0.839719687976953	0.952776263487489	641
hsa_miR_23b_3p	0.074248978857217	0.0862827834629751	0.389826581608115	0.888804606066502	0.0710449777556193	0.155156214563039	0.647188309159997	0.849453135395301	641
hsa_miR_24_3p	0.0119801655480776	0.0545233379227685	0.826156035989452	0.973826654927282	0.0628437884539781	0.0981483332252798	0.522213914604412	0.804491706282473	647
hsa_miR_25_3p	0.0128540542453356	0.0570434037906192	0.821789542439477	0.973826654927282	-0.1326794587004	0.10242557768682	0.195667107940139	0.511086660770563	644
hsa_miR_26a_5p	0.0250127012275165	0.0351105886759071	0.476485700751916	0.927489293348259	-0.028885741887059	0.0627019142613501	0.645186665263283	0.849453135395301	638
hsa_miR_26b_5p	0.00233859039194702	0.0417370646331773	0.955335334168819	0.99539206395209	-0.00115660852206596	0.0746405895418515	0.987641853914761	0.993451511878965	617
hsa_miR_27a_3p	-0.00835499243872012	0.0399919846636676	0.834584075293177	0.973826654927282	0.0558062327610719	0.0732042989176529	0.4461588936716	0.762822645822049	617
hsa_miR_27b_3p	0.0475610754928078	0.05778552932618	0.410786640191581	0.904830691013075	0.137366001229007	0.10382264986406	0.186291556682804	0.509813909553541	641
hsa_miR_28_3p	-0.073076061507682	0.0554497021621392	0.18819544998963	0.801993971669638	-0.13442431365467	0.103319158012634	0.193885379635355	0.511086660770563	479
hsa_miR_28_5p	0.0949688033539751	0.0592140613240496	0.109579771413815	0.674673562295014	0.124280743748224	0.106967117885927	0.246018025857849	0.539347210534515	398
hsa_miR_29a_3p	-0.0802352464385105	0.0663281796103254	0.226862676308623	0.801993971669638	-0.176242678077509	0.118967630912074	0.138994957374161	0.509813909553541	641
hsa_miR_29b_3p	0.00388836327536505	0.0527714859332728	0.941287827539518	0.99539206395209	-0.00555022065326571	0.09609383124873	0.953960875192968	0.993451511878965	600
hsa_miR_29c_3p	0.0535460242403181	0.0673683689668095	0.427018331448279	0.904830691013075	0.0145001523368799	0.122388236261697	0.905728158162809	0.990545583023795	639
hsa_miR_301a_3p	0.0277417416307321	0.0557433330108146	0.618989989048271	0.927489293348259	0.039186496894284	0.100437198762854	0.696625990914319	0.870975940624449	417
hsa_miR_30a_5p	-0.0481142596859639	0.0458963980990293	0.294980484984566	0.826912507087882	-0.208165572158536	0.0859782618222118	0.0158157729994693	0.338062147863656	532
hsa_miR_30b_5p	0.00635506883889317	0.0665031038370679	0.923900379066656	0.99539206395209	0.0176131091314602	0.119778737976274	0.883142461987109	0.976082441092945	639
hsa_miR_30c_5p	0.00661519987923537	0.0646218690540605	0.918497717760302	0.99539206395209	0.0757559364894992	0.11646788904781	0.515645104347187	0.801593753121536	638
hsa_miR_30d_5p	-0.00917965078508514	0.0204416625440257	0.653549959951367	0.927489293348259	0.0451921307813333	0.0387958285905001	0.2445444315284	0.539347210534515	603
hsa_miR_30e_3p	-0.0780316576161599	0.082626683108413	0.345894210561871	0.876918382984192	-0.0826361625948245	0.142452494381383	0.562378486263765	0.843567729395647	263
hsa_miR_30e_5p	-0.000713837285110697	0.0592930623840169	0.990398244895762	0.99539206395209	-0.0976198806132486	0.108744383196604	0.369692056844207	0.710307210341117	639
hsa_miR_32_5p	0.00929303282712326	0.05023332280676	0.853291593783009	0.979280956623453	0.127807560902997	0.0900465063635487	0.156299386145327	0.509813909553541	636
hsa_miR_320a	-0.00698733478022072	0.0450971684120248	0.876918760596458	0.991010543516163	0.0613688911003206	0.0810370090467481	0.44915741173973	0.762822645822049	644
hsa_miR_320b	-0.00727172860972508	0.044406238980234	0.869977223910934	0.991010543516163	0.0372269290615406	0.0797372756624485	0.640755708366644	0.849453135395301	641
hsa_miR_320c	0.0499167250542014	0.0629730561956406	0.428604011532509	0.904830691013075	0.0842784617309731	0.111965510607452	0.452215545054797	0.762822645822049	312
hsa_miR_320d	0.0204523023347827	0.0860339209338831	0.812260980402832	0.973826654927282	-0.0116767197091381	0.152912093132835	0.939182797128079	0.993451511878965	309
hsa_miR_324_3p	-0.0205718948226603	0.045741928705339	0.653085881449355	0.927489293348259	-0.155621731296707	0.0909364482437397	0.0876153508628612	0.483297580566105	538
hsa_miR_324_5p	0.0139020085025641	0.0683647304908736	0.838985216409851	0.973826654927282	0.190480607276143	0.144215091050134	0.187471971435794	0.509813909553541	349
hsa_miR_326	0.0291553474950588	0.0454589654235683	0.521778316262851	0.927489293348259	0.160412016545737	0.0973582880120098	0.100465288983973	0.490844697607411	318
hsa_miR_328_3p	0.0423804364080201	0.0425092585964737	0.319328491336178	0.862614331926025	0.218380228825146	0.0813794997831522	0.00756138515021956	0.215499476781257	455
hsa_miR_331_3p	0.0298357410900724	0.0784116124458999	0.70402428988473	0.947938217088888	0.291502841071811	0.158842926142937	0.0681409431095282	0.446116162391389	194
hsa_miR_335_3p	-0.127171489748274	0.132687636485237	0.340533923330446	0.876918382984192	-0.346691858270765	0.204369342026049	0.0934274528653227	0.490844697607411	101
hsa_miR_335_5p	0.0603808206156786	0.0440331672759296	0.170871664545402	0.768922490454309	0.141898166580567	0.0813965157982253	0.0818586582633929	0.482683812518627	549
hsa_miR_338_3p	-0.121004895106382	0.065483133521202	0.0654658299256614	0.621925384293783	0.0375529838023767	0.1284089357794	0.770117613207285	0.914514665683651	365
hsa_miR_339_3p	-0.0390325009708395	0.0608317440813397	0.521493417967377	0.927489293348259	-0.100671664993345	0.119924896772325	0.401746922821824	0.738695954865934	392
hsa_miR_339_5p	-0.0514339948109509	0.0710759021692577	0.470439192428191	0.927489293348259	-0.00314581561660108	0.146800680196596	0.982932569490669	0.993451511878965	161
hsa_miR_33a_5p	-0.0044055150362644	0.0532022145455588	0.934061556179751	0.99539206395209	-0.0495979478158557	0.114257357199409	0.664542738369554	0.849453135395301	309
hsa_miR_342_3p	-0.0319259493453761	0.0505757160148247	0.528109724863556	0.927489293348259	-0.154963382104227	0.0941433690024892	0.100263934435906	0.490844697607411	635
hsa_miR_34a_5p	-0.108893707073485	0.0637998800089142	0.0888112603869999	0.674673562295014	-0.166592436398438	0.119562774028385	0.164464125857382	0.509813909553541	342
hsa_miR_361_5p	0.032383690303139	0.0693038470318624	0.640655567768687	0.927489293348259	-0.00494980472890857	0.122786345871802	0.967871760427726	0.993451511878965	306
hsa_miR_362_3p	-0.163631590821286	0.0791751092269663	0.0404696834252487	0.576692988809794	0.00450867832261946	0.132608551926823	0.972922127833437	0.993451511878965	166
hsa_miR_363_3p	0.0628058498079996	0.0542643430573018	0.247559720955677	0.801993971669638	-0.0543293407179389	0.0969205636597526	0.575306515725679	0.84808115680251	626
hsa_miR_365a_3p	-0.176212814978646	0.0624151973662446	0.00504823143764537	0.287749191945786	-0.228192287629471	0.115111725096565	0.0482840070062653	0.446116162391389	340
hsa_miR_374a_5p	0.00114745427120463	0.0581024746213317	0.984253756964091	0.99539206395209	-0.139954916023456	0.116294810506285	0.22952505347289	0.539347210534515	410
hsa_miR_374b_5p	0.0275762949342578	0.0511032744490479	0.589688638493224	0.927489293348259	0.0289005888306405	0.0929232657267022	0.755912181630437	0.90392295845318	541
hsa_miR_375	-0.0721771725693471	0.044624237544304	0.106438197633297	0.674673562295014	-0.144887822097167	0.0806517202732104	0.0730482605085316	0.446116162391389	497
hsa_miR_376a_3p	0.0624872076707312	0.055146745591597	0.257951277437603	0.801993971669638	0.149388718668132	0.108201468342086	0.168274213856271	0.509813909553541	363
hsa_miR_376c_3p	0.0340117510169178	0.055342981376868	0.539400012224041	0.927489293348259	0.216667588672051	0.0951158111201311	0.0235717049851936	0.403076155246811	266
hsa_miR_382_5p	-0.0659612867019604	0.041931471897583	0.116512668972236	0.674673562295014	0.0524315612701008	0.078935177216949	0.50693199199826	0.795278629648646	406
hsa_miR_409_3p	0.0196755232476253	0.0386886879424032	0.611349635161766	0.927489293348259	0.0906542860087151	0.0817414858489282	0.268101394716011	0.565991833289357	404
hsa_miR_421	0.00396581204624119	0.0555051371324042	0.943083328686058	0.99539206395209	0.0225984048318444	0.116962038168702	0.846912234211101	0.952776263487489	346
hsa_miR_423_3p	0.0258919347131434	0.0483015660328197	0.592128079651198	0.927489293348259	0.169519132063547	0.0887931369685662	0.0567287953461156	0.446116162391389	605
hsa_miR_423_5p	-0.0134568569538746	0.0432229692332003	0.755648523801145	0.971485836337212	0.0947629673281526	0.0774882856791057	0.221813064655587	0.534225831776132	645
hsa_miR_424_5p	0.0975446024974534	0.0521051341893254	0.0616670724161386	0.621925384293783	0.0758382949684569	0.0937566644917583	0.418891978842289	0.746151337312827	636
hsa_miR_425_3p	-0.0942168350987788	0.0582507383993399	0.106469708898568	0.674673562295014	-0.177930396096831	0.11619755250525	0.126388861210238	0.504367703421286	476
hsa_miR_425_5p	0.0557098212747282	0.071400419468533	0.435543481323417	0.908267503735418	0.0591378973536389	0.127750982264171	0.643586917948511	0.849453135395301	638
hsa_miR_451a	0.0197146323127153	0.0419847369334953	0.638827648696541	0.927489293348259	-0.0536093983448756	0.0755612528144978	0.478288334324197	0.771578350655073	644
hsa_miR_454_3p	-0.0365449986455148	0.0940238610241754	0.698084547281007	0.947938217088888	-0.055629761683994	0.169888263806034	0.74380050112894	0.902055926901055	160
hsa_miR_483_5p	-0.0634887172576973	0.0512298623443807	0.216309870031875	0.801993971669638	-0.161539555746766	0.0890882513499768	0.0708989732591167	0.446116162391389	286
hsa_miR_484	0.0668468120921179	0.0577518562981833	0.247522098899987	0.801993971669638	0.0636237543451163	0.103827810533645	0.540246292999233	0.817540850467866	634
hsa_miR_485_3p	-0.0123692199159132	0.082481958325885	0.880898260903256	0.991010543516163	0.109350123824401	0.149276448192368	0.46443413095057	0.762822645822049	305
hsa_miR_486_5p	0.0154605416434053	0.0676974296398451	0.819427563409174	0.973826654927282	-0.122740658566284	0.124385867700789	0.324134395475942	0.652082136781013	643
hsa_miR_495_3p	0.0820335434229133	0.0459098941063136	0.0747246268728456	0.63889555976283	0.0602507943285508	0.0890318567118122	0.498968492696644	0.790033446769686	414
hsa_miR_497_5p	0.0331384637652805	0.0491649074966806	0.500624246551145	0.927489293348259	0.0459254107280879	0.0927828327054632	0.620846362086773	0.849453135395301	488
hsa_miR_501_3p	-0.088467573218514	0.0577295169393652	0.126254701716026	0.674673562295014	-0.0465742980342672	0.100545796305779	0.643479140950209	0.849453135395301	391
hsa_miR_502_3p	-0.0409470196180557	0.0471747810181198	0.385814621090841	0.888804606066502	-0.0654269067809013	0.0890211059179973	0.462705322011875	0.762822645822049	521
hsa_miR_505_3p	-0.0705807338629294	0.0460579151408945	0.126064600806562	0.674673562295014	-0.270498631915198	0.0894455960110467	0.00262479042417002	0.112209790633268	503
hsa_miR_532_3p	0.00144700634133514	0.050194749934634	0.977012891875277	0.99539206395209	0.092446890502896	0.0900285017418848	0.304959907615969	0.628290894003984	539
hsa_miR_532_5p	-0.0673652226815693	0.0506433821090161	0.184111154239026	0.801993971669638	-0.0471117286053455	0.095691061271856	0.62271834447765	0.849453135395301	479
hsa_miR_543	0.0337908335758049	0.061675959367367	0.584255683007347	0.927489293348259	0.0534932696656446	0.119274048564056	0.654180142243747	0.849453135395301	271
hsa_miR_574_3p	-0.109913807069614	0.0495801859493506	0.0270824563067204	0.542541236145862	-0.143484377249287	0.097558344366192	0.141990328111798	0.509813909553541	513
hsa_miR_584_5p	0.00125691566789474	0.053580707792743	0.981298372137153	0.99539206395209	0.00667917007069828	0.102907861940132	0.94828817231916	0.993451511878965	357
hsa_miR_590_5p	-0.048730449667146	0.0490801065274951	0.321176129645125	0.862614331926025	-0.0164915405216153	0.0950924304057869	0.862375534784729	0.963831480053521	608
hsa_miR_629_5p	-0.0107823436735512	0.0537499100823953	0.841112978592301	0.973826654927282	0.125485250050743	0.107507810861127	0.243825728839235	0.539347210534515	411
hsa_miR_652_3p	-0.0250028401416436	0.0510162948186709	0.624242768660516	0.927489293348259	-0.0132883190414797	0.091639032787853	0.88475308987957	0.976082441092945	626
hsa_miR_660_5p	-0.121931185167266	0.0632346542087562	0.0542861000748544	0.621925384293783	-0.0489657479518623	0.113193434394928	0.665468153903593	0.849453135395301	631
hsa_miR_7_1_3p	-0.111814101643003	0.102615472204592	0.278318930365662	0.8066531710598	-0.0388697076313663	0.158551908195715	0.806806400645072	0.939370106294742	122
hsa_miR_766_3p	-0.0349848037902337	0.0547243624304323	0.523046960386272	0.927489293348259	-0.00227060643824012	0.105567699838071	0.982852114151849	0.993451511878965	370
hsa_miR_874_3p	-0.0627685108526307	0.0696459403149746	0.368595585732907	0.887744298032776	-0.139376831492011	0.15380924687018	0.36599530086271	0.710307210341117	205
hsa_miR_877_5p	0.0834014443574	0.0894958109678227	0.352979420487338	0.876918382984192	0.245588482814563	0.150936161596192	0.105948203514559	0.503253966694155	156
hsa_miR_885_5p	-0.133460575460225	0.0402202285783328	0.000968301798775748	0.0827898037953265	-0.276870713852224	0.073544284739242	0.00018548159932083	0.0218312617401878	544
hsa_miR_92a_3p	0.0521055681646385	0.0991026930293453	0.599230612499809	0.927489293348259	-0.144198314384863	0.17803490387849	0.418278138351321	0.746151337312827	646
hsa_miR_93_3p	-0.0341610068403378	0.0887927819316504	0.7009702551313	0.947938217088888	0.0808277744761708	0.207773320937586	0.697799437810231	0.870975940624449	169
hsa_miR_93_5p	0.0133011874674684	0.0502582000181751	0.791360773472036	0.973826654927282	-0.0777148445698117	0.0925255039507847	0.401268917528655	0.738695954865934	642
hsa_miR_99a_5p	-0.0220644797620809	0.0491601066997249	0.653715229965247	0.927489293348259	0.00982489101436649	0.0894529604729716	0.91257808492209	0.990545583023795	623
hsa_miR_99b_5p	0.0472960213199334	0.0546968318096211	0.387588602375084	0.888804606066502	-0.058365059413404	0.0947092644334502	0.53798447339679	0.817540850467866	559

## Sheet: TableS8.miEAA_all_sign.
Category		Subcategory		Enrichment		P-value		P-adjusted		Q-value		miRNAs/precursors
Diseases (MNDR)		Acute myelocytic leukemia		over-represented		2.11e-7		1.08e-4		1.08e-4		hsa-miR-425-5p; hsa-miR-126-3p; hsa-miR-374a-5p; hsa-miR-199a-5p; hsa-miR-194-5p
Diseases (MNDR)		Dysautonomia familial		over-represented		8.89e-7		2.26e-4		2.26e-4		hsa-miR-425-5p; hsa-miR-126-3p; hsa-miR-374a-5p; hsa-miR-199a-5p; hsa-miR-885-5p; hsa-miR-194-5p
Diseases (MNDR)		Niemann-pick disease		over-represented		3.46e-6		3.52e-4		3.52e-4		hsa-miR-425-5p; hsa-miR-126-3p; hsa-miR-374a-5p; hsa-miR-199a-5p
Diseases (MNDR)		Niemann-pick disease type c		over-represented		3.22e-6		3.52e-4		3.52e-4		hsa-miR-425-5p; hsa-miR-126-3p; hsa-miR-374a-5p; hsa-miR-199a-5p
Diseases (MNDR)		Rheumatoid arthritis		over-represented		2.35e-6		3.52e-4		3.52e-4		hsa-miR-425-5p; hsa-miR-126-3p; hsa-miR-374a-5p; hsa-miR-199a-5p; hsa-miR-885-5p; hsa-miR-194-5p
Diseases (MNDR)		Cardiovascular disease		over-represented		4.95e-6		4.20e-4		4.20e-4		hsa-miR-425-5p; hsa-miR-126-3p; hsa-miR-374a-5p; hsa-miR-199a-5p; hsa-miR-885-5p; hsa-miR-194-5p
Diseases (MNDR)		Carcinoma renal cell		over-represented		1.09e-5		6.18e-4		6.18e-4		hsa-miR-425-5p; hsa-miR-126-3p; hsa-miR-374a-5p; hsa-miR-199a-5p; hsa-miR-885-5p; hsa-miR-194-5p
Diseases (MNDR)		Kidney chromophobe cancer		over-represented		1.09e-5		6.18e-4		6.18e-4		hsa-miR-425-5p; hsa-miR-126-3p; hsa-miR-374a-5p; hsa-miR-199a-5p; hsa-miR-885-5p; hsa-miR-194-5p
Diseases (MNDR)		Pancreatitis chronic		over-represented		1.09e-5		6.18e-4		6.18e-4		hsa-miR-126-3p; hsa-miR-199a-5p; hsa-miR-194-5p
Diseases (MNDR)		Cerebral hemorrhage traumatic		over-represented		1.55e-5		7.16e-4		7.16e-4		hsa-miR-126-3p; hsa-miR-374a-5p; hsa-miR-885-5p; hsa-miR-194-5p
Diseases (MNDR)		Myotonic dystrophy		over-represented		1.48e-5		7.16e-4		7.16e-4		hsa-miR-126-3p; hsa-miR-199a-5p; hsa-miR-885-5p; hsa-miR-194-5p
Diseases (MNDR)		Osteosarcoma		over-represented		1.83e-5		7.74e-4		7.74e-4		hsa-miR-425-5p; hsa-miR-126-3p; hsa-miR-374a-5p; hsa-miR-199a-5p; hsa-miR-885-5p; hsa-miR-194-5p
Diseases (MNDR)		Retinoblastoma		over-represented		2.10e-5		8.22e-4		8.22e-4		hsa-miR-425-5p; hsa-miR-126-3p; hsa-miR-374a-5p; hsa-miR-199a-5p; hsa-miR-194-5p
Diseases (MNDR)		Renal clear cell carcinoma		over-represented		2.49e-5		9.05e-4		9.05e-4		hsa-miR-425-5p; hsa-miR-126-3p; hsa-miR-374a-5p; hsa-miR-199a-5p; hsa-miR-885-5p; hsa-miR-194-5p
Diseases (MNDR)		Papillary renal cell carcinoma		over-represented		3.01e-5		0.0010208		0.0010208		hsa-miR-425-5p; hsa-miR-126-3p; hsa-miR-374a-5p; hsa-miR-199a-5p; hsa-miR-885-5p; hsa-miR-194-5p
Diseases (MNDR)		Breast cancer luminal		over-represented		4.30e-5		0.0010429		0.0010429		hsa-miR-425-5p; hsa-miR-126-3p; hsa-miR-374a-5p; hsa-miR-199a-5p; hsa-miR-194-5p
Diseases (MNDR)		Kidney renal papillary cell carcinoma		over-represented		4.21e-5		0.0010429		0.0010429		hsa-miR-425-5p; hsa-miR-126-3p; hsa-miR-374a-5p; hsa-miR-199a-5p; hsa-miR-885-5p; hsa-miR-194-5p
Diseases (MNDR)		Oncocytoma		over-represented		4.18e-5		0.0010429		0.0010429		hsa-miR-425-5p; hsa-miR-199a-5p; hsa-miR-194-5p
Diseases (MNDR)		Oxyphilic adenoma		over-represented		4.18e-5		0.0010429		0.0010429		hsa-miR-425-5p; hsa-miR-199a-5p; hsa-miR-194-5p
Diseases (MNDR)		T-cell leukemia		over-represented		4.23e-5		0.0010429		0.0010429		hsa-miR-126-3p; hsa-miR-374a-5p; hsa-miR-199a-5p; hsa-miR-194-5p
Diseases (MNDR)		Uterine corpus endometrial carcinoma		over-represented		4.06e-5		0.0010429		0.0010429		hsa-miR-425-5p; hsa-miR-126-3p; hsa-miR-374a-5p; hsa-miR-199a-5p; hsa-miR-885-5p; hsa-miR-194-5p
Diseases (MNDR)		Ovarian clear cell carcinoma		over-represented		5.44e-5		0.0012579		0.0012579		hsa-miR-425-5p; hsa-miR-126-3p; hsa-miR-374a-5p; hsa-miR-885-5p
Diseases (MNDR)		Neuroblastoma		over-represented		8.58e-5		0.0018988		0.0018988		hsa-miR-126-3p; hsa-miR-199a-5p; hsa-miR-885-5p; hsa-miR-194-5p
Diseases (MNDR)		Large cell neuroendocrine cancer		over-represented		9.12e-5		0.001934		0.001934		hsa-miR-425-5p; hsa-miR-126-3p; hsa-miR-199a-5p; hsa-miR-885-5p
Diseases (MNDR)		Melanoma		over-represented		1.02e-4		0.0020841		0.0020841		hsa-miR-425-5p; hsa-miR-126-3p; hsa-miR-374a-5p; hsa-miR-199a-5p; hsa-miR-885-5p; hsa-miR-194-5p
Diseases (MNDR)		Multiple myeloma		over-represented		1.21e-4		0.0022555		0.0022555		hsa-miR-425-5p; hsa-miR-126-3p; hsa-miR-374a-5p; hsa-miR-199a-5p; hsa-miR-194-5p
Diseases (MNDR)		Nasopharynx carcinoma		over-represented		1.24e-4		0.0022555		0.0022555		hsa-miR-425-5p; hsa-miR-126-3p; hsa-miR-374a-5p; hsa-miR-199a-5p; hsa-miR-885-5p; hsa-miR-194-5p
Diseases (MNDR)		Prostate cancer		over-represented		1.18e-4		0.0022555		0.0022555		hsa-miR-425-5p; hsa-miR-126-3p; hsa-miR-374a-5p; hsa-miR-199a-5p; hsa-miR-885-5p; hsa-miR-194-5p
Diseases (MNDR)		Hypoxia-ischemia brain		over-represented		1.43e-4		0.0023548		0.0023548		hsa-miR-126-3p; hsa-miR-374a-5p; hsa-miR-199a-5p
Diseases (MNDR)		Laryngeal neoplasms		over-represented		1.35e-4		0.0023548		0.0023548		hsa-miR-126-3p; hsa-miR-199a-5p; hsa-miR-885-5p
Diseases (MNDR)		Nasopharyngeal cancer		over-represented		1.42e-4		0.0023548		0.0023548		hsa-miR-425-5p; hsa-miR-126-3p; hsa-miR-374a-5p; hsa-miR-199a-5p; hsa-miR-885-5p; hsa-miR-194-5p
Diseases (MNDR)		Endometrial carcinoma		over-represented		1.52e-4		0.0024187		0.0024187		hsa-miR-126-3p; hsa-miR-199a-5p; hsa-miR-194-5p
Diseases (MNDR)		Graft vs host disease		over-represented		1.70e-4		0.0026277		0.0026277		hsa-miR-126-3p; hsa-miR-199a-5p; hsa-miR-194-5p
Diseases (MNDR)		Multiple sclerosis relapsing-remitting		over-represented		1.84e-4		0.0026792		0.0026792		hsa-miR-425-5p; hsa-miR-126-3p; hsa-miR-374a-5p; hsa-miR-199a-5p; hsa-miR-194-5p
Diseases (MNDR)		Pheochromocytoma		over-represented		1.80e-4		0.0026792		0.0026792		hsa-miR-126-3p; hsa-miR-199a-5p; hsa-miR-885-5p
GO Cellular component (miRPathDB)		phosphatidylinositol 3-kinase complex		over-represented		4.18e-5		0.0029251		0.0029252		hsa-miR-126-3p; hsa-miR-199a-5p
Diseases (MNDR)		Diabetic nephropathies		over-represented		2.11e-4		0.0029858		0.0029858		hsa-miR-126-3p; hsa-miR-199a-5p; hsa-miR-194-5p
Diseases (MNDR)		Liposarcoma		over-represented		2.32e-4		0.0031314		0.0031314		hsa-miR-126-3p; hsa-miR-374a-5p; hsa-miR-199a-5p; hsa-miR-194-5p
Diseases (MNDR)		Oligodendroglioma		over-represented		2.34e-4		0.0031314		0.0031314		hsa-miR-126-3p; hsa-miR-374a-5p; hsa-miR-199a-5p
Diseases (MNDR)		Chorea		over-represented		2.49e-4		0.0032493		0.0032493		hsa-miR-126-3p; hsa-miR-199a-5p; hsa-miR-885-5p; hsa-miR-194-5p
Diseases (MNDR)		Hodgkin lymphoma		over-represented		2.68e-4		0.0034041		0.0034041		hsa-miR-425-5p; hsa-miR-126-3p; hsa-miR-374a-5p; hsa-miR-199a-5p; hsa-miR-194-5p
Diseases (MNDR)		Acromegaly		over-represented		2.97e-4		0.0036881		0.0036881		hsa-miR-126-3p; hsa-miR-885-5p; hsa-miR-194-5p
Diseases (MNDR)		Acute myeloid leukemia		over-represented		3.12e-4		0.003692		0.003692		hsa-miR-425-5p; hsa-miR-126-3p; hsa-miR-374a-5p; hsa-miR-885-5p
Diseases (MNDR)		Ependymoma		over-represented		3.05e-4		0.003692		0.003692		hsa-miR-425-5p; hsa-miR-126-3p; hsa-miR-199a-5p; hsa-miR-194-5p
Diseases (MNDR)		Intellectual disability		over-represented		3.45e-4		0.0039052		0.0039052		hsa-miR-425-5p; hsa-miR-126-3p; hsa-miR-199a-5p; hsa-miR-885-5p; hsa-miR-194-5p
Diseases (MNDR)		Pancreatic ductal adenocarcinoma		over-represented		3.40e-4		0.0039052		0.0039052		hsa-miR-425-5p; hsa-miR-126-3p; hsa-miR-199a-5p; hsa-miR-194-5p
Diseases (MNDR)		Prostate adenocarcinoma		over-represented		3.88e-4		0.0042909		0.0042909		hsa-miR-425-5p; hsa-miR-126-3p; hsa-miR-374a-5p; hsa-miR-199a-5p; hsa-miR-194-5p
Diseases (MNDR)		Fibromyalgia		over-represented		4.03e-4		0.0043653		0.0043653		hsa-miR-425-5p; hsa-miR-126-3p; hsa-miR-199a-5p
Diseases (MNDR)		Endometrial cancer		over-represented		4.37e-4		0.0045429		0.0045429		hsa-miR-126-3p; hsa-miR-199a-5p; hsa-miR-194-5p
Diseases (MNDR)		Intrahepatic cholangiocarcinoma		over-represented		4.37e-4		0.0045429		0.0045429		hsa-miR-199a-5p; hsa-miR-885-5p; hsa-miR-194-5p
Diseases (MNDR)		Glioblastoma		over-represented		4.48e-4		0.0045559		0.0045559		hsa-miR-425-5p; hsa-miR-126-3p; hsa-miR-374a-5p; hsa-miR-199a-5p; hsa-miR-885-5p; hsa-miR-194-5p
Diseases (MNDR)		Neurodegenerative diseases		over-represented		4.63e-4		0.0046205		0.0046205		hsa-miR-425-5p; hsa-miR-126-3p; hsa-miR-374a-5p; hsa-miR-199a-5p; hsa-miR-885-5p; hsa-miR-194-5p
Diseases (MNDR)		Burkitt lymphoma		over-represented		4.81e-4		0.0046593		0.0046593		hsa-miR-126-3p; hsa-miR-374a-5p; hsa-miR-199a-5p; hsa-miR-194-5p
Diseases (MNDR)		Cholangiocarcinoma		over-represented		5.03e-4		0.0046593		0.0046593		hsa-miR-425-5p; hsa-miR-126-3p; hsa-miR-374a-5p; hsa-miR-199a-5p; hsa-miR-885-5p; hsa-miR-194-5p
Diseases (MNDR)		Leukemia		over-represented		4.99e-4		0.0046593		0.0046593		hsa-miR-425-5p; hsa-miR-126-3p; hsa-miR-374a-5p; hsa-miR-199a-5p; hsa-miR-885-5p; hsa-miR-194-5p
Diseases (MNDR)		Lung adenocarcinoma		over-represented		4.95e-4		0.0046593		0.0046593		hsa-miR-425-5p; hsa-miR-126-3p; hsa-miR-374a-5p; hsa-miR-199a-5p; hsa-miR-885-5p; hsa-miR-194-5p
Diseases (MNDR)		Cardiac hypertrophy		over-represented		5.43e-4		0.0049338		0.0049338		hsa-miR-199a-5p; hsa-miR-194-5p
Diseases (MNDR)		Astrocytoma		over-represented		5.71e-4		0.0049347		0.0049347		hsa-miR-126-3p; hsa-miR-199a-5p; hsa-miR-885-5p; hsa-miR-194-5p
Diseases (MNDR)		Bladder urothelial carcinoma		over-represented		5.67e-4		0.0049347		0.0049347		hsa-miR-425-5p; hsa-miR-126-3p; hsa-miR-374a-5p; hsa-miR-199a-5p; hsa-miR-194-5p
Diseases (MNDR)		Diffuse large b cell lymphoma		over-represented		5.72e-4		0.0049347		0.0049347		hsa-miR-126-3p; hsa-miR-374a-5p; hsa-miR-199a-5p
Diseases (MNDR)		Cervical adenocarcinoma		over-represented		5.93e-4		0.0049497		0.0049497		hsa-miR-425-5p; hsa-miR-199a-5p; hsa-miR-194-5p
Diseases (MNDR)		Psoriasis		over-represented		5.93e-4		0.0049497		0.0049497		hsa-miR-126-3p; hsa-miR-374a-5p; hsa-miR-199a-5p
Diseases (MNDR)		Chromophobe renal cell carcinoma		over-represented		6.91e-4		0.00567		0.00567		hsa-miR-199a-5p; hsa-miR-194-5p
Localization (RNALocate)		Cytoplasm		over-represented		6.43e-4		0.0057842		0.0057842		hsa-miR-425-5p; hsa-miR-126-3p; hsa-miR-374a-5p; hsa-miR-199a-5p; hsa-miR-194-5p
Diseases (MNDR)		Growth hormone-secreting pituitary adenoma		over-represented		7.81e-4		0.006312		0.006312		hsa-miR-126-3p; hsa-miR-885-5p; hsa-miR-194-5p
Diseases (MNDR)		Amyotrophic lateral sclerosis		over-represented		8.05e-4		0.0064029		0.0064029		hsa-miR-425-5p; hsa-miR-126-3p; hsa-miR-199a-5p; hsa-miR-885-5p; hsa-miR-194-5p
GO Biological process (miRPathDB)		inactivation of MAPK activity		over-represented		4.21e-6		0.0069421		0.006942		hsa-miR-126-3p; hsa-miR-199a-5p; hsa-miR-194-5p
GO Cellular component (miRPathDB)		extrinsic component of membrane		over-represented		2.08e-4		0.0072813		0.0072813		hsa-miR-126-3p; hsa-miR-199a-5p
Diseases (MNDR)		High-grade serous ovarian carcinoma		over-represented		9.45e-4		0.0072883		0.0072883		hsa-miR-425-5p; hsa-miR-126-3p; hsa-miR-199a-5p; hsa-miR-885-5p
Diseases (MNDR)		Ovarian carcinoma		over-represented		9.45e-4		0.0072883		0.0072883		hsa-miR-425-5p; hsa-miR-126-3p; hsa-miR-199a-5p; hsa-miR-885-5p
Diseases (MNDR)		Kidney cancer		over-represented		9.74e-4		0.0074019		0.0074019		hsa-miR-126-3p; hsa-miR-199a-5p; hsa-miR-194-5p
Localization (RNALocate)		exosome		over-represented		0.0016657		0.0074957		0.0074957		hsa-miR-425-5p; hsa-miR-126-3p; hsa-miR-374a-5p; hsa-miR-885-5p; hsa-miR-194-5p
Diseases (MNDR)		Kidney chromophobe		over-represented		0.0010346		0.0077445		0.0077445		hsa-miR-199a-5p; hsa-miR-885-5p; hsa-miR-194-5p
Diseases (MNDR)		Pancreatic adenocarcinoma		over-represented		0.0010601		0.0078204		0.0078204		hsa-miR-425-5p; hsa-miR-126-3p; hsa-miR-374a-5p; hsa-miR-199a-5p; hsa-miR-194-5p
Diseases (MNDR)		Hepatocellular carcinoma		over-represented		0.0010901		0.0079264		0.0079264		hsa-miR-425-5p; hsa-miR-126-3p; hsa-miR-374a-5p; hsa-miR-199a-5p; hsa-miR-885-5p; hsa-miR-194-5p
Interactions (NPInter)		PMM1		over-represented		4.48e-6		0.0079751		0.0079751		hsa-miR-425-5p; hsa-miR-126-3p; hsa-miR-199a-5p
Diseases (MNDR)		Pituitary adenoma		over-represented		0.0011604		0.0083187		0.0083187		hsa-miR-126-3p; hsa-miR-199a-5p; hsa-miR-885-5p; hsa-miR-194-5p
Diseases (MNDR)		Alzheimer disease		over-represented		0.001198		0.0084693		0.0084693		hsa-miR-425-5p; hsa-miR-126-3p; hsa-miR-374a-5p; hsa-miR-199a-5p; hsa-miR-885-5p; hsa-miR-194-5p
Diseases (MNDR)		B-cell lymphoma		over-represented		0.0012147		0.0084698		0.0084698		hsa-miR-126-3p; hsa-miR-374a-5p; hsa-miR-199a-5p; hsa-miR-194-5p
Diseases (MNDR)		Gastric lymphoma		over-represented		0.0012645		0.0086252		0.0086252		hsa-miR-126-3p; hsa-miR-374a-5p; hsa-miR-199a-5p
Diseases (MNDR)		Huntington disease		over-represented		0.0012709		0.0086252		0.0086252		hsa-miR-126-3p; hsa-miR-199a-5p; hsa-miR-885-5p; hsa-miR-194-5p
WikiPathways (miRPathDB)		Wntbeta-catenin Signaling Pathway in Leukemia		over-represented		4.49e-5		0.0088015		0.0088015		hsa-miR-126-3p; hsa-miR-374a-5p; hsa-miR-199a-5p; hsa-miR-885-5p
Diseases (MNDR)		Lymphoma		over-represented		0.0013612		0.0091167		0.0091167		hsa-miR-425-5p; hsa-miR-126-3p; hsa-miR-374a-5p; hsa-miR-199a-5p; hsa-miR-194-5p
Diseases (MNDR)		Friedreich ataxia		over-represented		0.0014548		0.0096169		0.0096169		hsa-miR-126-3p; hsa-miR-194-5p
Diseases (MNDR)		Chronic obstructive pulmonary disease		over-represented		0.0014859		0.0096962		0.0096962		hsa-miR-425-5p; hsa-miR-126-3p; hsa-miR-199a-5p
Diseases (MNDR)		Gait ataxia		over-represented		0.0015696		0.0101127		0.0101127		hsa-miR-126-3p; hsa-miR-194-5p
Diseases (MNDR)		Small cell lung cancer		over-represented		0.0016029		0.0101985		0.0101985		hsa-miR-425-5p; hsa-miR-126-3p; hsa-miR-199a-5p; hsa-miR-885-5p
Diseases (MNDR)		Solid-pseudopapillary neoplasm of pancreas		over-represented		0.0016255		0.0102148		0.0102148		hsa-miR-425-5p; hsa-miR-374a-5p; hsa-miR-199a-5p; hsa-miR-194-5p
Diseases (MNDR)		Intracranial aneurysm		over-represented		0.0018398		0.0114203		0.0114203		hsa-miR-126-3p; hsa-miR-374a-5p; hsa-miR-199a-5p; hsa-miR-194-5p
Diseases (MNDR)		Abortion habitual		over-represented		0.0057757		0.0114391		0.0114391		hsa-miR-126-3p; hsa-miR-199a-5p
Diseases (MNDR)		Acoustic neuroma		over-represented		0.005347		0.0114391		0.0114391		hsa-miR-126-3p; hsa-miR-199a-5p
Diseases (MNDR)		Acquired immunodeficiency syndrome		over-represented		0.0051386		0.0114391		0.0114391		hsa-miR-126-3p; hsa-miR-199a-5p
Diseases (MNDR)		Acth-secreting pituitary adenoma		over-represented		0.004934		0.0114391		0.0114391		hsa-miR-126-3p; hsa-miR-199a-5p
Diseases (MNDR)		Acute coronary syndrome		over-represented		0.0051386		0.0114391		0.0114391		hsa-miR-126-3p; hsa-miR-199a-5p
Diseases (MNDR)		Acute kidney failure		over-represented		0.004934		0.0114391		0.0114391		hsa-miR-126-3p; hsa-miR-199a-5p
Diseases (MNDR)		Adenoviridae infections		over-represented		0.0041554		0.0114391		0.0114391		hsa-miR-126-3p; hsa-miR-199a-5p
Diseases (MNDR)		Adrenal cortex cancer		over-represented		0.0043441		0.0114391		0.0114391		hsa-miR-126-3p; hsa-miR-199a-5p
Diseases (MNDR)		Adrenal cortical adenoma		over-represented		0.0043441		0.0114391		0.0114391		hsa-miR-126-3p; hsa-miR-199a-5p
Diseases (MNDR)		Adult t cell leukemia		over-represented		0.0043441		0.0114391		0.0114391		hsa-miR-126-3p; hsa-miR-199a-5p
Diseases (MNDR)		Albuminuria		over-represented		0.005347		0.0114391		0.0114391		hsa-miR-126-3p; hsa-miR-199a-5p
Diseases (MNDR)		Alopecia		over-represented		0.0051386		0.0114391		0.0114391		hsa-miR-126-3p; hsa-miR-199a-5p
Diseases (MNDR)		Amyloidosis		over-represented		0.0051386		0.0114391		0.0114391		hsa-miR-126-3p; hsa-miR-199a-5p
Diseases (MNDR)		Angiosarcoma		over-represented		0.005347		0.0114391		0.0114391		hsa-miR-126-3p; hsa-miR-199a-5p
Diseases (MNDR)		Antiphospholipid syndrome		over-represented		0.0051386		0.0114391		0.0114391		hsa-miR-126-3p; hsa-miR-199a-5p
Diseases (MNDR)		Anxiety disorders		over-represented		0.0047334		0.0114391		0.0114391		hsa-miR-126-3p; hsa-miR-199a-5p
Diseases (MNDR)		Aortic valve insufficiency		over-represented		0.0051386		0.0114391		0.0114391		hsa-miR-126-3p; hsa-miR-199a-5p
Diseases (MNDR)		Arrhythmias cardiac		over-represented		0.005347		0.0114391		0.0114391		hsa-miR-126-3p; hsa-miR-199a-5p
Diseases (MNDR)		Atrial fibrillation		over-represented		0.0055594		0.0114391		0.0114391		hsa-miR-126-3p; hsa-miR-199a-5p
Diseases (MNDR)		Atrophic gastritis		over-represented		0.0055594		0.0114391		0.0114391		hsa-miR-126-3p; hsa-miR-199a-5p
Diseases (MNDR)		Atrophy		over-represented		0.0051386		0.0114391		0.0114391		hsa-miR-126-3p; hsa-miR-199a-5p
Diseases (MNDR)		Azoospermia		over-represented		0.005347		0.0114391		0.0114391		hsa-miR-126-3p; hsa-miR-199a-5p
Diseases (MNDR)		Barretts adenocarcinoma		over-represented		0.0032113		0.0114391		0.0114391		hsa-miR-425-5p; hsa-miR-374a-5p; hsa-miR-194-5p
Diseases (MNDR)		Barretts carcinogenesis		over-represented		0.0032752		0.0114391		0.0114391		hsa-miR-425-5p; hsa-miR-374a-5p; hsa-miR-194-5p
Diseases (MNDR)		Barretts esophagus		over-represented		0.0043441		0.0114391		0.0114391		hsa-miR-126-3p; hsa-miR-199a-5p
Diseases (MNDR)		Behcet disease		over-represented		0.005347		0.0114391		0.0114391		hsa-miR-126-3p; hsa-miR-199a-5p
Diseases (MNDR)		Breast cancer		over-represented		0.0026538		0.0114391		0.0114391		hsa-miR-425-5p; hsa-miR-126-3p; hsa-miR-374a-5p; hsa-miR-199a-5p; hsa-miR-885-5p; hsa-miR-194-5p
Diseases (MNDR)		Burns		over-represented		0.005347		0.0114391		0.0114391		hsa-miR-126-3p; hsa-miR-199a-5p
Diseases (MNDR)		Carcinoma		over-represented		0.0056975		0.0114391		0.0114391		hsa-miR-425-5p; hsa-miR-126-3p; hsa-miR-199a-5p; hsa-miR-885-5p; hsa-miR-194-5p
Diseases (MNDR)		Carotid artery disease		over-represented		0.0055594		0.0114391		0.0114391		hsa-miR-126-3p; hsa-miR-199a-5p
Diseases (MNDR)		Cerebral hemorrhage		over-represented		0.0047334		0.0114391		0.0114391		hsa-miR-126-3p; hsa-miR-199a-5p
Diseases (MNDR)		Cerebral infarction		over-represented		0.005347		0.0114391		0.0114391		hsa-miR-126-3p; hsa-miR-199a-5p
Diseases (MNDR)		Chemical and drug induced liver injury		over-represented		0.005347		0.0114391		0.0114391		hsa-miR-126-3p; hsa-miR-199a-5p
Diseases (MNDR)		Child development disorders pervasive		over-represented		0.004934		0.0114391		0.0114391		hsa-miR-126-3p; hsa-miR-199a-5p
Diseases (MNDR)		Chlamydia		over-represented		0.005347		0.0114391		0.0114391		hsa-miR-126-3p; hsa-miR-199a-5p
Diseases (MNDR)		Cholesteatoma		over-represented		0.004934		0.0114391		0.0114391		hsa-miR-126-3p; hsa-miR-199a-5p
Diseases (MNDR)		Choriocarcinoma		over-represented		0.0055594		0.0114391		0.0114391		hsa-miR-126-3p; hsa-miR-199a-5p
Diseases (MNDR)		Chronic kidney disease		over-represented		0.004934		0.0114391		0.0114391		hsa-miR-126-3p; hsa-miR-199a-5p
Diseases (MNDR)		Chronic myeloid leukemia		over-represented		0.0047334		0.0114391		0.0114391		hsa-miR-126-3p; hsa-miR-199a-5p
Diseases (MNDR)		Cicatrix		over-represented		0.005347		0.0114391		0.0114391		hsa-miR-126-3p; hsa-miR-199a-5p
Diseases (MNDR)		Clear cell renal cell carcinoma		over-represented		0.0037452		0.0114391		0.0114391		hsa-miR-126-3p; hsa-miR-199a-5p; hsa-miR-194-5p
Diseases (MNDR)		Cocaine-related disorders		over-represented		0.0045368		0.0114391		0.0114391		hsa-miR-126-3p; hsa-miR-199a-5p
Diseases (MNDR)		Colitis		over-represented		0.005347		0.0114391		0.0114391		hsa-miR-126-3p; hsa-miR-199a-5p
Diseases (MNDR)		Colorectal neoplasms hereditary nonpolyposis		over-represented		0.005347		0.0114391		0.0114391		hsa-miR-126-3p; hsa-miR-199a-5p
Diseases (MNDR)		Creutzfeldt-jakob disease		over-represented		0.005347		0.0114391		0.0114391		hsa-miR-126-3p; hsa-miR-199a-5p
Diseases (MNDR)		Cryptosporidiosis		over-represented		0.005347		0.0114391		0.0114391		hsa-miR-126-3p; hsa-miR-199a-5p
Diseases (MNDR)		Cystic fibrosis		over-represented		0.0057757		0.0114391		0.0114391		hsa-miR-126-3p; hsa-miR-199a-5p
Diseases (MNDR)		Dementia		over-represented		0.0051386		0.0114391		0.0114391		hsa-miR-126-3p; hsa-miR-199a-5p
Diseases (MNDR)		Demyelinating disease		over-represented		0.0051386		0.0114391		0.0114391		hsa-miR-126-3p; hsa-miR-199a-5p
Diseases (MNDR)		Dermatomyositis		over-represented		0.0022436		0.0114391		0.0114391		hsa-miR-126-3p; hsa-miR-199a-5p; hsa-miR-194-5p
Diseases (MNDR)		Diabetes complications		over-represented		0.005347		0.0114391		0.0114391		hsa-miR-126-3p; hsa-miR-199a-5p
Diseases (MNDR)		Diabetic retinopathy		over-represented		0.0057757		0.0114391		0.0114391		hsa-miR-126-3p; hsa-miR-199a-5p
Diseases (MNDR)		Digestive system neoplasms		over-represented		0.005347		0.0114391		0.0114391		hsa-miR-126-3p; hsa-miR-199a-5p
Diseases (MNDR)		Early hepatocellular carcinoma		over-represented		0.0039707		0.0114391		0.0114391		hsa-miR-126-3p; hsa-miR-374a-5p
Diseases (MNDR)		Eclampsia		over-represented		0.004934		0.0114391		0.0114391		hsa-miR-126-3p; hsa-miR-199a-5p
Diseases (MNDR)		Ehrlich tumor carcinoma		over-represented		0.005347		0.0114391		0.0114391		hsa-miR-126-3p; hsa-miR-199a-5p
Diseases (MNDR)		Encephalomyelitis		over-represented		0.0019391		0.0114391		0.0114391		hsa-miR-126-3p; hsa-miR-199a-5p
Diseases (MNDR)		Encephalomyelitis autoimmune experimental		over-represented		0.005347		0.0114391		0.0114391		hsa-miR-126-3p; hsa-miR-199a-5p
Diseases (MNDR)		Endomyocardial fibrosis		over-represented		0.0051386		0.0114391		0.0114391		hsa-miR-126-3p; hsa-miR-199a-5p
Diseases (MNDR)		Endothelium vascular		over-represented		0.0051386		0.0114391		0.0114391		hsa-miR-126-3p; hsa-miR-199a-5p
Diseases (MNDR)		Eosinophilic esophagitis		over-represented		0.0039707		0.0114391		0.0114391		hsa-miR-126-3p; hsa-miR-199a-5p
Diseases (MNDR)		Esophagus		over-represented		0.0055594		0.0114391		0.0114391		hsa-miR-126-3p; hsa-miR-199a-5p
Diseases (MNDR)		Estrogen-receptor negative breast cancer		over-represented		0.0035604		0.0114391		0.0114391		hsa-miR-425-5p; hsa-miR-126-3p; hsa-miR-374a-5p; hsa-miR-199a-5p; hsa-miR-194-5p
Diseases (MNDR)		Estrogen-receptor positive breast cancer		over-represented		0.0055379		0.0114391		0.0114391		hsa-miR-425-5p; hsa-miR-126-3p; hsa-miR-374a-5p; hsa-miR-199a-5p; hsa-miR-194-5p
Diseases (MNDR)		Familial hyperlipidemia		over-represented		0.005347		0.0114391		0.0114391		hsa-miR-126-3p; hsa-miR-199a-5p
Diseases (MNDR)		Fatty liver		over-represented		0.0045368		0.0114391		0.0114391		hsa-miR-126-3p; hsa-miR-199a-5p
Diseases (MNDR)		Fibroblasts		over-represented		0.005347		0.0114391		0.0114391		hsa-miR-126-3p; hsa-miR-199a-5p
Diseases (MNDR)		Fibrosis		over-represented		0.005347		0.0114391		0.0114391		hsa-miR-126-3p; hsa-miR-199a-5p
Diseases (MNDR)		Focal epithelial hyperplasia		over-represented		0.005347		0.0114391		0.0114391		hsa-miR-126-3p; hsa-miR-199a-5p
Diseases (MNDR)		Francisella		over-represented		0.005347		0.0114391		0.0114391		hsa-miR-126-3p; hsa-miR-199a-5p
Diseases (MNDR)		Gerstmann-straussler-scheinker syndrome		over-represented		0.005347		0.0114391		0.0114391		hsa-miR-126-3p; hsa-miR-199a-5p
Diseases (MNDR)		Gilles de la tourette syndrome		over-represented		0.0055594		0.0114391		0.0114391		hsa-miR-126-3p; hsa-miR-199a-5p
Diseases (MNDR)		Granulosa cell tumor		over-represented		0.005347		0.0114391		0.0114391		hsa-miR-126-3p; hsa-miR-199a-5p
Diseases (MNDR)		Hand foot and mouth disease		over-represented		0.004934		0.0114391		0.0114391		hsa-miR-126-3p; hsa-miR-199a-5p
Diseases (MNDR)		Heart defects congenital		over-represented		0.0055594		0.0114391		0.0114391		hsa-miR-126-3p; hsa-miR-199a-5p
Diseases (MNDR)		Helplessness learned		over-represented		0.0051386		0.0114391		0.0114391		hsa-miR-126-3p; hsa-miR-199a-5p
Diseases (MNDR)		Hematologic cancer		over-represented		0.0057757		0.0114391		0.0114391		hsa-miR-126-3p; hsa-miR-199a-5p
Diseases (MNDR)		Hepatoblastoma		over-represented		0.004934		0.0114391		0.0114391		hsa-miR-126-3p; hsa-miR-199a-5p
Diseases (MNDR)		High grade dysplastic nodule		over-represented		0.0024902		0.0114391		0.0114391		hsa-miR-126-3p; hsa-miR-374a-5p
Diseases (MNDR)		Hiv		over-represented		0.00379		0.0114391		0.0114391		hsa-miR-126-3p; hsa-miR-199a-5p
Diseases (MNDR)		Hiv-1		over-represented		0.0051386		0.0114391		0.0114391		hsa-miR-126-3p; hsa-miR-199a-5p
Diseases (MNDR)		Hyperglycemia		over-represented		0.0055594		0.0114391		0.0114391		hsa-miR-126-3p; hsa-miR-199a-5p
Diseases (MNDR)		Hypertrophy		over-represented		0.0055594		0.0114391		0.0114391		hsa-miR-126-3p; hsa-miR-199a-5p
Diseases (MNDR)		Hypertrophy left ventricular		over-represented		0.0055594		0.0114391		0.0114391		hsa-miR-126-3p; hsa-miR-199a-5p
Diseases (MNDR)		Hypopharynx cancer		over-represented		0.0055594		0.0114391		0.0114391		hsa-miR-126-3p; hsa-miR-199a-5p
Diseases (MNDR)		Influenza human		over-represented		0.0043441		0.0114391		0.0114391		hsa-miR-126-3p; hsa-miR-199a-5p
Diseases (MNDR)		Interstitial lung disease		over-represented		0.0051386		0.0114391		0.0114391		hsa-miR-126-3p; hsa-miR-199a-5p
Diseases (MNDR)		Intervertebral disc		over-represented		0.005347		0.0114391		0.0114391		hsa-miR-126-3p; hsa-miR-199a-5p
Diseases (MNDR)		Irritable bowel syndrome		over-represented		0.0055594		0.0114391		0.0114391		hsa-miR-126-3p; hsa-miR-199a-5p
Diseases (MNDR)		Ischemic preconditioning		over-represented		0.0051386		0.0114391		0.0114391		hsa-miR-126-3p; hsa-miR-199a-5p
Diseases (MNDR)		Keloid		over-represented		0.0055594		0.0114391		0.0114391		hsa-miR-126-3p; hsa-miR-199a-5p
Diseases (MNDR)		Leiomyoma		over-represented		0.0051386		0.0114391		0.0114391		hsa-miR-126-3p; hsa-miR-199a-5p
Diseases (MNDR)		Leiomyosarcoma		over-represented		0.005347		0.0114391		0.0114391		hsa-miR-126-3p; hsa-miR-199a-5p
Diseases (MNDR)		Leprosy		over-represented		0.0057757		0.0114391		0.0114391		hsa-miR-126-3p; hsa-miR-199a-5p
Diseases (MNDR)		Leukemia b-cell		over-represented		0.004934		0.0114391		0.0114391		hsa-miR-126-3p; hsa-miR-199a-5p
Diseases (MNDR)		Leukemia biphenotypic acute		over-represented		0.005347		0.0114391		0.0114391		hsa-miR-126-3p; hsa-miR-199a-5p
Diseases (MNDR)		Leukemia myeloid chronic-phase		over-represented		0.0051386		0.0114391		0.0114391		hsa-miR-126-3p; hsa-miR-199a-5p
Diseases (MNDR)		Leukoplakia oral		over-represented		0.005347		0.0114391		0.0114391		hsa-miR-126-3p; hsa-miR-199a-5p
Diseases (MNDR)		Lichen planus oral		over-represented		0.0045368		0.0114391		0.0114391		hsa-miR-126-3p; hsa-miR-199a-5p
Diseases (MNDR)		Liver failure		over-represented		0.0055594		0.0114391		0.0114391		hsa-miR-126-3p; hsa-miR-199a-5p
Diseases (MNDR)		Lung cancer		over-represented		0.0052669		0.0114391		0.0114391		hsa-miR-425-5p; hsa-miR-126-3p; hsa-miR-199a-5p; hsa-miR-885-5p; hsa-miR-194-5p
Diseases (MNDR)		Lung squamous cell carcinoma		over-represented		0.0037316		0.0114391		0.0114391		hsa-miR-425-5p; hsa-miR-126-3p; hsa-miR-374a-5p; hsa-miR-199a-5p; hsa-miR-194-5p
Diseases (MNDR)		Lupus vulgaris		over-represented		0.0051386		0.0114391		0.0114391		hsa-miR-126-3p; hsa-miR-199a-5p
Diseases (MNDR)		Lymphoma extranodal nk-t-cell		over-represented		0.0051386		0.0114391		0.0114391		hsa-miR-126-3p; hsa-miR-199a-5p
Diseases (MNDR)		Lymphoma large-cell anaplastic		over-represented		0.004934		0.0114391		0.0114391		hsa-miR-126-3p; hsa-miR-199a-5p
Diseases (MNDR)		Lymphoma primary effusion		over-represented		0.0051386		0.0114391		0.0114391		hsa-miR-126-3p; hsa-miR-199a-5p
Diseases (MNDR)		Lymphoma t-cell		over-represented		0.005347		0.0114391		0.0114391		hsa-miR-126-3p; hsa-miR-199a-5p
Diseases (MNDR)		Lymphoplasmacytic lymphoma		over-represented		0.0057757		0.0114391		0.0114391		hsa-miR-126-3p; hsa-miR-199a-5p
Diseases (MNDR)		Lymphoproliferative disorders		over-represented		0.0055594		0.0114391		0.0114391		hsa-miR-126-3p; hsa-miR-199a-5p
Diseases (MNDR)		Male infertility		over-represented		0.0047334		0.0114391		0.0114391		hsa-miR-126-3p; hsa-miR-199a-5p
Diseases (MNDR)		Mantle cell lymphoma		over-represented		0.005347		0.0114391		0.0114391		hsa-miR-126-3p; hsa-miR-199a-5p
Diseases (MNDR)		Marek disease		over-represented		0.0047334		0.0114391		0.0114391		hsa-miR-126-3p; hsa-miR-199a-5p
Diseases (MNDR)		Medulloblastoma		over-represented		0.0022701		0.0114391		0.0114391		hsa-miR-425-5p; hsa-miR-126-3p; hsa-miR-199a-5p; hsa-miR-194-5p
Diseases (MNDR)		Meningioma		over-represented		0.0032113		0.0114391		0.0114391		hsa-miR-126-3p; hsa-miR-374a-5p; hsa-miR-199a-5p
Diseases (MNDR)		Muscular dystrophy		over-represented		0.004934		0.0114391		0.0114391		hsa-miR-126-3p; hsa-miR-199a-5p
Diseases (MNDR)		Musculoskeletal abnormalities		over-represented		0.005347		0.0114391		0.0114391		hsa-miR-126-3p; hsa-miR-199a-5p
Diseases (MNDR)		Myasthenia gravis autoimmune experimental		over-represented		0.0020472		0.0114391		0.0114391		hsa-miR-425-5p; hsa-miR-199a-5p; hsa-miR-885-5p
Diseases (MNDR)		Mycosis fungoides		over-represented		0.0055594		0.0114391		0.0114391		hsa-miR-126-3p; hsa-miR-199a-5p
Diseases (MNDR)		Myelodysplasticmyeloproliferative neoplasm		over-represented		0.004934		0.0114391		0.0114391		hsa-miR-126-3p; hsa-miR-199a-5p
Diseases (MNDR)		Myeloid leukemia		over-represented		0.0055594		0.0114391		0.0114391		hsa-miR-126-3p; hsa-miR-199a-5p
Diseases (MNDR)		Myocardial ischemia		over-represented		0.0055594		0.0114391		0.0114391		hsa-miR-126-3p; hsa-miR-199a-5p
Diseases (MNDR)		Myocardial reperfusion injury		over-represented		0.0055594		0.0114391		0.0114391		hsa-miR-126-3p; hsa-miR-199a-5p
Diseases (MNDR)		Myocardium		over-represented		0.0051386		0.0114391		0.0114391		hsa-miR-126-3p; hsa-miR-199a-5p
Diseases (MNDR)		Nephrosclerosis		over-represented		0.0051386		0.0114391		0.0114391		hsa-miR-126-3p; hsa-miR-199a-5p
Diseases (MNDR)		Nervous system disease		over-represented		0.0051386		0.0114391		0.0114391		hsa-miR-126-3p; hsa-miR-199a-5p
Diseases (MNDR)		Neuroendocrine carcinoma		over-represented		0.0057757		0.0114391		0.0114391		hsa-miR-126-3p; hsa-miR-199a-5p
Diseases (MNDR)		Nevus pigmented		over-represented		0.0047334		0.0114391		0.0114391		hsa-miR-126-3p; hsa-miR-199a-5p
Diseases (MNDR)		Obesity		over-represented		0.004934		0.0114391		0.0114391		hsa-miR-126-3p; hsa-miR-199a-5p
Diseases (MNDR)		Odontogenic tumors		over-represented		0.005347		0.0114391		0.0114391		hsa-miR-126-3p; hsa-miR-199a-5p
Diseases (MNDR)		Osteolysis		over-represented		0.005347		0.0114391		0.0114391		hsa-miR-126-3p; hsa-miR-199a-5p
Diseases (MNDR)		Ovarian cancer		over-represented		0.0034575		0.0114391		0.0114391		hsa-miR-425-5p; hsa-miR-126-3p; hsa-miR-199a-5p; hsa-miR-194-5p
Diseases (MNDR)		Ovarian epithelial cancer		over-represented		0.0045368		0.0114391		0.0114391		hsa-miR-374a-5p; hsa-miR-199a-5p
Diseases (MNDR)		Pain		over-represented		0.0047334		0.0114391		0.0114391		hsa-miR-126-3p; hsa-miR-199a-5p
Diseases (MNDR)		Panic disorder		over-represented		0.004934		0.0114391		0.0114391		hsa-miR-126-3p; hsa-miR-199a-5p
Diseases (MNDR)		Patau syndrome		over-represented		0.005347		0.0114391		0.0114391		hsa-miR-126-3p; hsa-miR-199a-5p
Diseases (MNDR)		Periodontal disease		over-represented		0.0051386		0.0114391		0.0114391		hsa-miR-126-3p; hsa-miR-199a-5p
Diseases (MNDR)		Polycystic kidney diseases		over-represented		0.0055594		0.0114391		0.0114391		hsa-miR-126-3p; hsa-miR-199a-5p
Diseases (MNDR)		Polycythemia vera		over-represented		0.0051386		0.0114391		0.0114391		hsa-miR-126-3p; hsa-miR-199a-5p
Diseases (MNDR)		Precursor cell lymphoblastic leukemia-lymphoma		over-represented		0.0048905		0.0114391		0.0114391		hsa-miR-425-5p; hsa-miR-126-3p; hsa-miR-199a-5p
Diseases (MNDR)		Prion disease		over-represented		0.0055594		0.0114391		0.0114391		hsa-miR-126-3p; hsa-miR-199a-5p
Diseases (MNDR)		Progesterone-receptor negative breast cancer		over-represented		0.0040312		0.0114391		0.0114391		hsa-miR-425-5p; hsa-miR-126-3p; hsa-miR-374a-5p; hsa-miR-199a-5p; hsa-miR-194-5p
Diseases (MNDR)		Progesterone-receptor positive breast cancer		over-represented		0.0054985		0.0114391		0.0114391		hsa-miR-425-5p; hsa-miR-126-3p; hsa-miR-374a-5p; hsa-miR-199a-5p; hsa-miR-194-5p
Diseases (MNDR)		Psoriatic arthritis		over-represented		0.005347		0.0114391		0.0114391		hsa-miR-126-3p; hsa-miR-199a-5p
Diseases (MNDR)		Psychotic disorder		over-represented		0.0051386		0.0114391		0.0114391		hsa-miR-126-3p; hsa-miR-199a-5p
Diseases (MNDR)		Rectum adenocarcinoma		over-represented		0.004353		0.0114391		0.0114391		hsa-miR-425-5p; hsa-miR-126-3p; hsa-miR-374a-5p; hsa-miR-194-5p
Diseases (MNDR)		Renal insufficiency		over-represented		0.005347		0.0114391		0.0114391		hsa-miR-126-3p; hsa-miR-199a-5p
Diseases (MNDR)		Retinal neovascularization		over-represented		0.0051386		0.0114391		0.0114391		hsa-miR-126-3p; hsa-miR-199a-5p
Diseases (MNDR)		Rhinitis allergic perennial		over-represented		0.005347		0.0114391		0.0114391		hsa-miR-126-3p; hsa-miR-199a-5p
Diseases (MNDR)		Salivary gland cancer		over-represented		0.005347		0.0114391		0.0114391		hsa-miR-126-3p; hsa-miR-199a-5p
Diseases (MNDR)		Sars virus		over-represented		0.005347		0.0114391		0.0114391		hsa-miR-126-3p; hsa-miR-199a-5p
Diseases (MNDR)		Schistosomiasis		over-represented		0.0055594		0.0114391		0.0114391		hsa-miR-126-3p; hsa-miR-199a-5p
Diseases (MNDR)		Schizophrenia		over-represented		0.0038157		0.0114391		0.0114391		hsa-miR-126-3p; hsa-miR-199a-5p; hsa-miR-885-5p
Diseases (MNDR)		Sepsis		over-represented		0.005347		0.0114391		0.0114391		hsa-miR-126-3p; hsa-miR-199a-5p
Diseases (MNDR)		Sjogrens syndrome		over-represented		0.005347		0.0114391		0.0114391		hsa-miR-126-3p; hsa-miR-199a-5p
Diseases (MNDR)		Spinal cord injuries		over-represented		0.0055594		0.0114391		0.0114391		hsa-miR-126-3p; hsa-miR-199a-5p
Diseases (MNDR)		Squamous cell neoplasm		over-represented		0.0047334		0.0114391		0.0114391		hsa-miR-126-3p; hsa-miR-199a-5p
Diseases (MNDR)		Stomach disease		over-represented		0.0051386		0.0114391		0.0114391		hsa-miR-126-3p; hsa-miR-199a-5p
Diseases (MNDR)		Stroke		over-represented		0.0057757		0.0114391		0.0114391		hsa-miR-126-3p; hsa-miR-199a-5p
Diseases (MNDR)		Stroke lacunar		over-represented		0.0029744		0.0114391		0.0114391		hsa-miR-126-3p; hsa-miR-374a-5p; hsa-miR-199a-5p; hsa-miR-194-5p
Diseases (MNDR)		Synovial sarcoma		over-represented		0.0056722		0.0114391		0.0114391		hsa-miR-126-3p; hsa-miR-374a-5p; hsa-miR-199a-5p
Diseases (MNDR)		Systemic scleroderma		over-represented		0.0057757		0.0114391		0.0114391		hsa-miR-126-3p; hsa-miR-199a-5p
Diseases (MNDR)		Testicular cancer		over-represented		0.0051386		0.0114391		0.0114391		hsa-miR-126-3p; hsa-miR-199a-5p
Diseases (MNDR)		Thoracic aortic aneurysm		over-represented		0.0045368		0.0114391		0.0114391		hsa-miR-126-3p; hsa-miR-199a-5p
Diseases (MNDR)		Toxoplasma		over-represented		0.005347		0.0114391		0.0114391		hsa-miR-126-3p; hsa-miR-199a-5p
Diseases (MNDR)		Toxoplasmosis		over-represented		0.004934		0.0114391		0.0114391		hsa-miR-126-3p; hsa-miR-199a-5p
Diseases (MNDR)		Trophoblasts		over-represented		0.0047334		0.0114391		0.0114391		hsa-miR-126-3p; hsa-miR-199a-5p
Diseases (MNDR)		Urinary bladder cancer		over-represented		0.0022436		0.0114391		0.0114391		hsa-miR-425-5p; hsa-miR-199a-5p; hsa-miR-194-5p
Diseases (MNDR)		Vascular calcification		over-represented		0.005347		0.0114391		0.0114391		hsa-miR-126-3p; hsa-miR-199a-5p
Diseases (MNDR)		Viral hepatitis		over-represented		0.0051386		0.0114391		0.0114391		hsa-miR-126-3p; hsa-miR-199a-5p
Diseases (MNDR)		Acute leukemia		over-represented		0.0059959		0.0116486		0.0116486		hsa-miR-126-3p; hsa-miR-199a-5p
Diseases (MNDR)		Autistic disorder		over-represented		0.0059959		0.0116486		0.0116486		hsa-miR-126-3p; hsa-miR-199a-5p
Diseases (MNDR)		Kaposi sarcoma		over-represented		0.0059959		0.0116486		0.0116486		hsa-miR-126-3p; hsa-miR-199a-5p
Diseases (MNDR)		Myocarditis		over-represented		0.0059959		0.0116486		0.0116486		hsa-miR-126-3p; hsa-miR-199a-5p
Diseases (MNDR)		Neutropenia		over-represented		0.0059959		0.0116486		0.0116486		hsa-miR-126-3p; hsa-miR-199a-5p
Diseases (MNDR)		Brain disease		over-represented		0.0061547		0.0118576		0.0118576		hsa-miR-425-5p; hsa-miR-126-3p; hsa-miR-199a-5p; hsa-miR-885-5p; hsa-miR-194-5p
Diseases (MNDR)		Brain ischemia		over-represented		0.00622		0.0118576		0.0118576		hsa-miR-126-3p; hsa-miR-199a-5p
Diseases (MNDR)		Cowden disease		over-represented		0.00622		0.0118576		0.0118576		hsa-miR-126-3p; hsa-miR-199a-5p
Diseases (MNDR)		Pulmonary fibrosis		over-represented		0.00622		0.0118576		0.0118576		hsa-miR-126-3p; hsa-miR-199a-5p
Diseases (MNDR)		Vitiligo		over-represented		0.00622		0.0118576		0.0118576		hsa-miR-126-3p; hsa-miR-199a-5p
Diseases (MNDR)		Aortic valve stenosis		over-represented		0.0064479		0.011978		0.011978		hsa-miR-126-3p; hsa-miR-199a-5p
Diseases (MNDR)		Atopic dermatitis		over-represented		0.0064479		0.011978		0.011978		hsa-miR-126-3p; hsa-miR-199a-5p
Diseases (MNDR)		Biliary atresia		over-represented		0.0064479		0.011978		0.011978		hsa-miR-126-3p; hsa-miR-199a-5p
Diseases (MNDR)		Osteoporosis		over-represented		0.0064479		0.011978		0.011978		hsa-miR-126-3p; hsa-miR-199a-5p
Diseases (MNDR)		Periodontitis		over-represented		0.0064479		0.011978		0.011978		hsa-miR-126-3p; hsa-miR-199a-5p
Diseases (MNDR)		Rectum cancer		over-represented		0.0064479		0.011978		0.011978		hsa-miR-126-3p; hsa-miR-199a-5p
Diseases (MNDR)		Tongue cancer		over-represented		0.0064479		0.011978		0.011978		hsa-miR-126-3p; hsa-miR-199a-5p
KEGG (miRPathDB)		Bacterial invasion of epithelial cells		over-represented		5.82e-4		0.0119847		0.0119847		hsa-miR-126-3p; hsa-miR-199a-5p; hsa-miR-885-5p
KEGG (miRPathDB)		FoxO signaling pathway		over-represented		1.54e-4		0.0119847		0.0119847		hsa-miR-425-5p; hsa-miR-126-3p; hsa-miR-199a-5p; hsa-miR-885-5p; hsa-miR-194-5p
KEGG (miRPathDB)		Pathways in cancer		over-represented		5.22e-4		0.0119847		0.0119847		hsa-miR-425-5p; hsa-miR-126-3p; hsa-miR-199a-5p; hsa-miR-885-5p; hsa-miR-194-5p
KEGG (miRPathDB)		Phosphatidylinositol signaling system		over-represented		4.49e-4		0.0119847		0.0119847		hsa-miR-425-5p; hsa-miR-126-3p
KEGG (miRPathDB)		Prostate cancer		over-represented		3.27e-4		0.0119847		0.0119847		hsa-miR-425-5p; hsa-miR-126-3p; hsa-miR-199a-5p; hsa-miR-885-5p; hsa-miR-194-5p
Diseases (MNDR)		Gastric adenocarcinoma		over-represented		0.0064978		0.0120268		0.0120268		hsa-miR-425-5p; hsa-miR-374a-5p; hsa-miR-199a-5p; hsa-miR-194-5p
Diseases (MNDR)		Distal muscular dystrophy		over-represented		0.0066797		0.01223		0.01223		hsa-miR-126-3p; hsa-miR-199a-5p
Diseases (MNDR)		Rhabdomyosarcoma		over-represented		0.0066797		0.01223		0.01223		hsa-miR-126-3p; hsa-miR-199a-5p
Diseases (MNDR)		Skin cancer		over-represented		0.0066797		0.01223		0.01223		hsa-miR-126-3p; hsa-miR-199a-5p
GO Cellular component (miRPathDB)		cell periphery		over-represented		0.0010709		0.0124755		0.0124755		hsa-miR-126-3p; hsa-miR-199a-5p
GO Cellular component (miRPathDB)		cell surface		over-represented		0.0012476		0.0124755		0.0124755		hsa-miR-126-3p; hsa-miR-199a-5p
GO Cellular component (miRPathDB)		membrane microdomain		over-represented		0.0010709		0.0124755		0.0124755		hsa-miR-126-3p; hsa-miR-199a-5p
GO Cellular component (miRPathDB)		membrane raft		over-represented		0.0010709		0.0124755		0.0124755		hsa-miR-126-3p; hsa-miR-199a-5p
GO Cellular component (miRPathDB)		plasma membrane		over-represented		0.0012476		0.0124755		0.0124755		hsa-miR-126-3p; hsa-miR-199a-5p
Diseases (MNDR)		Abdominal aortic aneurysm		over-represented		0.0069153		0.012571		0.012571		hsa-miR-126-3p; hsa-miR-199a-5p
Diseases (MNDR)		Gout		over-represented		0.0069153		0.012571		0.012571		hsa-miR-126-3p; hsa-miR-199a-5p
Diseases (MNDR)		Brain injuries		over-represented		0.0071547		0.0127334		0.0127334		hsa-miR-126-3p; hsa-miR-199a-5p
Diseases (MNDR)		Carotid stenosis		over-represented		0.0071547		0.0127334		0.0127334		hsa-miR-425-5p; hsa-miR-199a-5p
Diseases (MNDR)		Iga glomerulonephritis		over-represented		0.0071547		0.0127334		0.0127334		hsa-miR-126-3p; hsa-miR-199a-5p
Diseases (MNDR)		Sarcoma		over-represented		0.0071547		0.0127334		0.0127334		hsa-miR-126-3p; hsa-miR-199a-5p
Diseases (MNDR)		Acute promyelocytic leukemia		over-represented		0.007398		0.0130296		0.0130296		hsa-miR-126-3p; hsa-miR-199a-5p
Diseases (MNDR)		Dermatitis		over-represented		0.007398		0.0130296		0.0130296		hsa-miR-126-3p; hsa-miR-199a-5p
Diseases (MNDR)		Neuromyelitis optica		over-represented		0.0073522		0.0130296		0.0130296		hsa-miR-425-5p; hsa-miR-126-3p; hsa-miR-194-5p
Diseases (MNDR)		Basal-like breast cancer		over-represented		0.0074596		0.0130928		0.0130928		hsa-miR-425-5p; hsa-miR-374a-5p; hsa-miR-194-5p
Diseases (MNDR)		Brain cancer		over-represented		0.007645		0.0132809		0.0132809		hsa-miR-126-3p; hsa-miR-199a-5p
Diseases (MNDR)		Colorectal cancer		over-represented		0.0076329		0.0132809		0.0132809		hsa-miR-425-5p; hsa-miR-126-3p; hsa-miR-374a-5p; hsa-miR-199a-5p; hsa-miR-885-5p; hsa-miR-194-5p
Diseases (MNDR)		Ewing sarcoma		over-represented		0.007645		0.0132809		0.0132809		hsa-miR-126-3p; hsa-miR-199a-5p
Diseases (MNDR)		Oral squamous cell carcinoma		over-represented		0.0076719		0.0132823		0.0132823		hsa-miR-126-3p; hsa-miR-374a-5p; hsa-miR-199a-5p; hsa-miR-885-5p
Diseases (MNDR)		Multiple sclerosis chronic progressive		over-represented		0.0077875		0.0134368		0.0134368		hsa-miR-126-3p; hsa-miR-374a-5p; hsa-miR-199a-5p
Diseases (MNDR)		Basal cell carcinoma		over-represented		0.0078958		0.0134865		0.0134865		hsa-miR-126-3p; hsa-miR-199a-5p
Diseases (MNDR)		Endometriosis		over-represented		0.0078958		0.0134865		0.0134865		hsa-miR-199a-5p; hsa-miR-194-5p
Diseases (MNDR)		Inflammatory bowel disease		over-represented		0.0078958		0.0134865		0.0134865		hsa-miR-126-3p; hsa-miR-199a-5p
Diseases (MNDR)		Stomach adenocarcinoma		over-represented		0.0080229		0.0136577		0.0136577		hsa-miR-425-5p; hsa-miR-374a-5p; hsa-miR-199a-5p; hsa-miR-194-5p
Localization (RNALocate)		Microvesicle		over-represented		0.0075539		0.0137833		0.0137833		hsa-miR-425-5p; hsa-miR-126-3p; hsa-miR-374a-5p; hsa-miR-885-5p; hsa-miR-194-5p
Localization (RNALocate)		Mitochondrion		over-represented		0.0062155		0.0137833		0.0137833		hsa-miR-425-5p; hsa-miR-126-3p; hsa-miR-374a-5p; hsa-miR-199a-5p; hsa-miR-194-5p
Localization (RNALocate)		Nucleus		over-represented		0.0076574		0.0137833		0.0137833		hsa-miR-425-5p; hsa-miR-126-3p; hsa-miR-374a-5p; hsa-miR-199a-5p; hsa-miR-194-5p
Diseases (MNDR)		Colon adenocarcinoma		over-represented		0.0083117		0.0141023		0.0141023		hsa-miR-126-3p; hsa-miR-374a-5p; hsa-miR-199a-5p; hsa-miR-194-5p
Diseases (MNDR)		Pre-eclampsia		over-represented		0.0084088		0.0142195		0.0142195		hsa-miR-126-3p; hsa-miR-199a-5p
Diseases (MNDR)		Breast invasive carcinoma		over-represented		0.008683		0.0144332		0.0144332		hsa-miR-425-5p; hsa-miR-126-3p; hsa-miR-199a-5p; hsa-miR-194-5p
Diseases (MNDR)		Carcinoma ductal breast		over-represented		0.008683		0.0144332		0.0144332		hsa-miR-425-5p; hsa-miR-126-3p; hsa-miR-199a-5p; hsa-miR-194-5p
Diseases (MNDR)		Head and neck cancer		over-represented		0.0087053		0.0144332		0.0144332		hsa-miR-126-3p; hsa-miR-199a-5p; hsa-miR-194-5p
Diseases (MNDR)		Pulmonary tuberculosis		over-represented		0.0086709		0.0144332		0.0144332		hsa-miR-126-3p; hsa-miR-199a-5p
Diseases (MNDR)		Type 2 diabetes mellitus		over-represented		0.0086709		0.0144332		0.0144332		hsa-miR-126-3p; hsa-miR-199a-5p
Diseases (MNDR)		Uterine cervical neoplasms		over-represented		0.0086709		0.0144332		0.0144332		hsa-miR-425-5p; hsa-miR-199a-5p
Diseases (MNDR)		Multiple sclerosis		over-represented		0.0089367		0.014721		0.014721		hsa-miR-126-3p; hsa-miR-199a-5p
Diseases (MNDR)		Wounds and injuries		over-represented		0.0089367		0.014721		0.014721		hsa-miR-126-3p; hsa-miR-199a-5p
Diseases (MNDR)		Osteoarthritis		over-represented		0.0092063		0.0150675		0.0150675		hsa-miR-126-3p; hsa-miR-199a-5p
Diseases (MNDR)		Tubulovillous adenoma		over-represented		0.0092063		0.0150675		0.0150675		hsa-miR-126-3p; hsa-miR-194-5p
Diseases (MNDR)		Facioscapulohumeral muscular dystrophy		over-represented		0.0094795		0.0152692		0.0152692		hsa-miR-126-3p; hsa-miR-199a-5p
Diseases (MNDR)		Lupus nephritis		over-represented		0.0094795		0.0152692		0.0152692		hsa-miR-126-3p; hsa-miR-199a-5p
Diseases (MNDR)		Hiv infection		over-represented		0.0097565		0.0156658		0.0156658		hsa-miR-126-3p; hsa-miR-199a-5p
Diseases (MNDR)		Hepatitis b		over-represented		0.0100371		0.0160153		0.0160153		hsa-miR-126-3p; hsa-miR-199a-5p
Diseases (MNDR)		Prolactinoma		over-represented		0.0100371		0.0160153		0.0160153		hsa-miR-126-3p; hsa-miR-199a-5p
Diseases (MNDR)		Pituitary neoplasms		over-represented		0.0102024		0.0162282		0.0162282		hsa-miR-126-3p; hsa-miR-885-5p; hsa-miR-194-5p
Diseases (MNDR)		B cell acute lymphoblastic leukemia		over-represented		0.0103214		0.0163663		0.0163663		hsa-miR-425-5p; hsa-miR-126-3p
Diseases (MNDR)		Ulcerative colitis		over-represented		0.010901		0.0172317		0.0172317		hsa-miR-126-3p; hsa-miR-199a-5p
Diseases (MNDR)		Duchenne muscular dystrophy		over-represented		0.0111963		0.0176437		0.0176437		hsa-miR-126-3p; hsa-miR-199a-5p
Diseases (MNDR)		Aids dementia complex		over-represented		0.0114951		0.0179479		0.0179479		hsa-miR-126-3p; hsa-miR-199a-5p
Diseases (MNDR)		Myocardial infarction		over-represented		0.0114951		0.0179479		0.0179479		hsa-miR-126-3p; hsa-miR-199a-5p
Diseases (MNDR)		Thyroid carcinoma		over-represented		0.0114312		0.0179479		0.0179479		hsa-miR-425-5p; hsa-miR-126-3p; hsa-miR-374a-5p; hsa-miR-199a-5p
Diseases (MNDR)		Vascular diseases		over-represented		0.011732		0.0181507		0.0181507		hsa-miR-425-5p; hsa-miR-374a-5p; hsa-miR-199a-5p; hsa-miR-885-5p; hsa-miR-194-5p
Diseases (MNDR)		Pancreatic cancer		over-represented		0.0117792		0.0181685		0.0181685		hsa-miR-425-5p; hsa-miR-126-3p; hsa-miR-374a-5p; hsa-miR-199a-5p; hsa-miR-885-5p; hsa-miR-194-5p
WikiPathways (miRPathDB)		Integrated Breast Cancer Pathway		over-represented		1.95e-4		0.0191407		0.0191407		hsa-miR-425-5p; hsa-miR-126-3p; hsa-miR-374a-5p; hsa-miR-199a-5p; hsa-miR-885-5p
Diseases (MNDR)		Glioma		over-represented		0.0126636		0.0194736		0.0194736		hsa-miR-126-3p; hsa-miR-374a-5p; hsa-miR-199a-5p; hsa-miR-194-5p
Diseases (MNDR)		Non-small cell lung cancer		over-represented		0.0127265		0.0195114		0.0195114		hsa-miR-126-3p; hsa-miR-199a-5p
Diseases (MNDR)		Head and neck squamous cell carcinoma		over-represented		0.0130607		0.0199039		0.0199039		hsa-miR-425-5p; hsa-miR-126-3p; hsa-miR-374a-5p; hsa-miR-199a-5p
Diseases (MNDR)		Non-alcoholic fatty liver disease		over-represented		0.0130432		0.0199039		0.0199039		hsa-miR-126-3p; hsa-miR-199a-5p
Diseases (MNDR)		Breast neoplasms		over-represented		0.014605		0.0221248		0.0221248		hsa-miR-126-3p; hsa-miR-374a-5p; hsa-miR-199a-5p
KEGG (miRPathDB)		Colorectal cancer		over-represented		0.0015153		0.0222973		0.0222973		hsa-miR-425-5p; hsa-miR-126-3p; hsa-miR-199a-5p; hsa-miR-885-5p
KEGG (miRPathDB)		Focal adhesion		over-represented		0.0013846		0.0222973		0.0222973		hsa-miR-126-3p; hsa-miR-199a-5p; hsa-miR-885-5p; hsa-miR-194-5p
Diseases (MNDR)		Adrenocortical cancer		over-represented		0.0153591		0.0231295		0.0231295		hsa-miR-374a-5p; hsa-miR-199a-5p
Diseases (MNDR)		Coronary artery disease		over-represented		0.0153591		0.0231295		0.0231295		hsa-miR-126-3p; hsa-miR-199a-5p
Diseases (MNDR)		Hypertension		over-represented		0.0154336		0.0231732		0.0231732		hsa-miR-425-5p; hsa-miR-126-3p; hsa-miR-199a-5p
Diseases (MNDR)		Bone disease		over-represented		0.0155134		0.0232245		0.0232245		hsa-miR-425-5p; hsa-miR-126-3p; hsa-miR-199a-5p; hsa-miR-194-5p
Reactome (miRPathDB)		Myogenesis		over-represented		1.68e-4		0.0233354		0.0233354		hsa-miR-885-5p; hsa-miR-194-5p
Reactome (miRPathDB)		VEGFR2 mediated vascular permeability		over-represented		1.65e-4		0.0233354		0.0233354		hsa-miR-126-3p; hsa-miR-885-5p; hsa-miR-194-5p
Diseases (MNDR)		Epilepsy temporal lobe		over-represented		0.0167588		0.0248695		0.0248695		hsa-miR-374a-5p; hsa-miR-199a-5p
Diseases (MNDR)		Retinal degeneration		over-represented		0.0167588		0.0248695		0.0248695		hsa-miR-126-3p; hsa-miR-199a-5p
Diseases (MNDR)		Liver cirrhosis		over-represented		0.0182129		0.0269487		0.0269487		hsa-miR-126-3p; hsa-miR-194-5p
Diseases (MNDR)		Diabetes mellitus		over-represented		0.0190383		0.0280884		0.0280884		hsa-miR-425-5p; hsa-miR-126-3p; hsa-miR-199a-5p; hsa-miR-194-5p
Diseases (MNDR)		Epstein-barr virus infections		over-represented		0.0197208		0.0290112		0.0290112		hsa-miR-374a-5p; hsa-miR-194-5p
Diseases (MNDR)		Lung small cell carcinoma		over-represented		0.0203946		0.029916		0.029916		hsa-miR-425-5p; hsa-miR-199a-5p; hsa-miR-885-5p
Diseases (MNDR)		Eye disease		over-represented		0.0212012		0.0309209		0.0309209		hsa-miR-425-5p; hsa-miR-374a-5p; hsa-miR-199a-5p; hsa-miR-885-5p
Reactome (miRPathDB)		Diseases of signal transduction		over-represented		3.54e-4		0.032703		0.032703		hsa-miR-425-5p; hsa-miR-126-3p; hsa-miR-199a-5p; hsa-miR-194-5p
KEGG (miRPathDB)		Amyotrophic lateral sclerosis ALS		over-represented		0.0028454		0.0327211		0.0327211		hsa-miR-126-3p; hsa-miR-885-5p
KEGG (miRPathDB)		Proteoglycans in cancer		over-represented		0.0031342		0.0327211		0.0327211		hsa-miR-126-3p; hsa-miR-199a-5p; hsa-miR-885-5p; hsa-miR-194-5p
KEGG (miRPathDB)		TGF-beta signaling pathway		over-represented		0.0031768		0.0327211		0.0327211		hsa-miR-126-3p; hsa-miR-199a-5p; hsa-miR-194-5p
Diseases (MNDR)		Lymphoma non-hodgkin		over-represented		0.0228948		0.0332956		0.0332956		hsa-miR-126-3p; hsa-miR-199a-5p
Reactome (miRPathDB)		Cell surface interactions at the vascular wall		over-represented		6.02e-4		0.0333554		0.0333554		hsa-miR-126-3p; hsa-miR-199a-5p
Reactome (miRPathDB)		Interleukin-7 signaling		over-represented		6.02e-4		0.0333554		0.0333554		hsa-miR-126-3p; hsa-miR-194-5p
KEGG (miRPathDB)		Type II diabetes mellitus		over-represented		0.0035627		0.0333598		0.0333598		hsa-miR-126-3p; hsa-miR-199a-5p
Diseases (MNDR)		Splenic marginal zone lymphoma		over-represented		0.0237206		0.0343982		0.0343982		hsa-miR-126-3p; hsa-miR-199a-5p
WikiPathways (miRPathDB)		TNF related weak inducer of apoptosis TWEAK Signaling Pathway		over-represented		5.51e-4		0.0359726		0.0359726		hsa-miR-126-3p; hsa-miR-199a-5p; hsa-miR-885-5p
Diseases (MNDR)		Esophageal cancer		over-represented		0.0249418		0.0360664		0.0360664		hsa-miR-425-5p; hsa-miR-126-3p; hsa-miR-199a-5p; hsa-miR-885-5p; hsa-miR-194-5p
Diseases (MNDR)		Intracranial hemorrhage hypertensive		over-represented		0.0254106		0.0366402		0.0366402		hsa-miR-126-3p; hsa-miR-374a-5p
Diseases (MNDR)		Liver disease		over-represented		0.0258409		0.0370508		0.0370508		hsa-miR-126-3p; hsa-miR-199a-5p
Diseases (MNDR)		Ischemic attack transient		over-represented		0.0262744		0.0375665		0.0375665		hsa-miR-425-5p; hsa-miR-194-5p
Diseases (MNDR)		Renal cell carcinoma		over-represented		0.0271508		0.0387108		0.0387108		hsa-miR-126-3p; hsa-miR-199a-5p
Diseases (MNDR)		Infection		over-represented		0.0280395		0.0393171		0.0393171		hsa-miR-126-3p; hsa-miR-199a-5p
Reactome (miRPathDB)		PIP3 activates AKT signaling		over-represented		8.64e-4		0.039873		0.039873		hsa-miR-425-5p; hsa-miR-126-3p; hsa-miR-199a-5p; hsa-miR-194-5p
GO Biological process (miRPathDB)		G protein-coupled receptor signaling pathway		over-represented		9.04e-5		0.0412639		0.0412639		hsa-miR-126-3p; hsa-miR-199a-5p
GO Biological process (miRPathDB)		cellular response to chemokine		over-represented		3.00e-4		0.0412639		0.0412639		hsa-miR-126-3p; hsa-miR-199a-5p
GO Biological process (miRPathDB)		chemokine-mediated signaling pathway		over-represented		4.48e-4		0.0412639		0.0412639		hsa-miR-126-3p; hsa-miR-199a-5p
GO Biological process (miRPathDB)		cholesterol transport		over-represented		6.26e-4		0.0412639		0.0412639		hsa-miR-126-3p; hsa-miR-199a-5p
GO Biological process (miRPathDB)		leukocyte chemotaxis		over-represented		3.00e-4		0.0412639		0.0412639		hsa-miR-126-3p; hsa-miR-199a-5p
GO Biological process (miRPathDB)		lipid storage		over-represented		6.26e-4		0.0412639		0.0412639		hsa-miR-126-3p; hsa-miR-199a-5p
GO Biological process (miRPathDB)		negative regulation of MAPK cascade		over-represented		5.12e-4		0.0412639		0.0412639		hsa-miR-126-3p; hsa-miR-199a-5p; hsa-miR-194-5p
GO Biological process (miRPathDB)		negative regulation of blood vessel diameter		over-represented		4.48e-4		0.0412639		0.0412639		hsa-miR-126-3p; hsa-miR-199a-5p
GO Biological process (miRPathDB)		negative regulation of protein binding		over-represented		6.26e-4		0.0412639		0.0412639		hsa-miR-126-3p; hsa-miR-199a-5p
GO Biological process (miRPathDB)		neuron projection extension		over-represented		4.48e-4		0.0412639		0.0412639		hsa-miR-126-3p; hsa-miR-199a-5p
GO Biological process (miRPathDB)		ovulation		over-represented		1.80e-4		0.0412639		0.0412639		hsa-miR-126-3p; hsa-miR-199a-5p
GO Biological process (miRPathDB)		polysaccharide metabolic process		over-represented		6.26e-4		0.0412639		0.0412639		hsa-miR-126-3p; hsa-miR-199a-5p
GO Biological process (miRPathDB)		positive regulation of cholesterol efflux		over-represented		9.04e-5		0.0412639		0.0412639		hsa-miR-126-3p; hsa-miR-199a-5p
GO Biological process (miRPathDB)		positive regulation of cholesterol transport		over-represented		3.00e-4		0.0412639		0.0412639		hsa-miR-126-3p; hsa-miR-199a-5p
GO Biological process (miRPathDB)		positive regulation of lipid transport		over-represented		4.48e-4		0.0412639		0.0412639		hsa-miR-126-3p; hsa-miR-199a-5p
GO Biological process (miRPathDB)		receptor internalization		over-represented		4.48e-4		0.0412639		0.0412639		hsa-miR-126-3p; hsa-miR-199a-5p
GO Biological process (miRPathDB)		regulation of axon extension		over-represented		4.48e-4		0.0412639		0.0412639		hsa-miR-126-3p; hsa-miR-199a-5p
GO Biological process (miRPathDB)		regulation of cholesterol efflux		over-represented		1.80e-4		0.0412639		0.0412639		hsa-miR-126-3p; hsa-miR-199a-5p
GO Biological process (miRPathDB)		regulation of cholesterol transport		over-represented		4.48e-4		0.0412639		0.0412639		hsa-miR-126-3p; hsa-miR-199a-5p
GO Biological process (miRPathDB)		regulation of synaptic plasticity		over-represented		6.26e-4		0.0412639		0.0412639		hsa-miR-126-3p; hsa-miR-199a-5p
GO Biological process (miRPathDB)		second-messenger-mediated signaling		over-represented		4.48e-4		0.0412639		0.0412639		hsa-miR-126-3p; hsa-miR-199a-5p
GO Biological process (miRPathDB)		smooth muscle cell differentiation		over-represented		4.64e-4		0.0412639		0.0412639		hsa-miR-126-3p; hsa-miR-199a-5p; hsa-miR-885-5p
GO Biological process (miRPathDB)		sterol transport		over-represented		1.80e-4		0.0412639		0.0412639		hsa-miR-126-3p; hsa-miR-199a-5p
GO Biological process (miRPathDB)		vasoconstriction		over-represented		6.26e-4		0.0412639		0.0412639		hsa-miR-126-3p; hsa-miR-199a-5p
WikiPathways (miRPathDB)		Ebola Virus Pathway on Host		over-represented		0.0014833		0.0415332		0.0415332		hsa-miR-126-3p; hsa-miR-199a-5p; hsa-miR-194-5p
WikiPathways (miRPathDB)		Hepatitis C and Hepatocellular Carcinoma		over-represented		0.0013672		0.0415332		0.0415332		hsa-miR-425-5p; hsa-miR-126-3p; hsa-miR-199a-5p; hsa-miR-885-5p
WikiPathways (miRPathDB)		Synaptic signaling pathways associated with autism spectrum disorder		over-represented		0.0012748		0.0415332		0.0415332		hsa-miR-425-5p; hsa-miR-126-3p; hsa-miR-199a-5p
WikiPathways (miRPathDB)		Vitamin B12 Metabolism		over-represented		8.76e-4		0.0415332		0.0415332		hsa-miR-199a-5p; hsa-miR-885-5p
Diseases (MNDR)		Subarachnoid hemorrhage traumatic		over-represented		0.030315		0.0422749		0.0422749		hsa-miR-199a-5p; hsa-miR-194-5p
Diseases (MNDR)		Carcinoma lung non-small-cell		over-represented		0.0312463		0.0434546		0.0434546		hsa-miR-126-3p; hsa-miR-199a-5p
Diseases (MNDR)		Bladder cancer		over-represented		0.0321897		0.0446446		0.0446446		hsa-miR-425-5p; hsa-miR-199a-5p
Diseases (MNDR)		Moyamoya disease		over-represented		0.0326658		0.0450593		0.0450593		hsa-miR-126-3p; hsa-miR-199a-5p
WikiPathways (miRPathDB)		Amplification and Expansion of Oncogenic Pathways as Metastatic Traits		over-represented		0.0029722		0.0452927		0.0452927		hsa-miR-126-3p; hsa-miR-199a-5p
WikiPathways (miRPathDB)		Androgen receptor signaling pathway		over-represented		0.0024541		0.0452927		0.0452927		hsa-miR-425-5p; hsa-miR-126-3p; hsa-miR-374a-5p; hsa-miR-199a-5p
WikiPathways (miRPathDB)		Chromosomal and microsatellite instability in colorectal cancer		over-represented		0.0038142		0.0452927		0.0452927		hsa-miR-425-5p; hsa-miR-126-3p; hsa-miR-199a-5p; hsa-miR-885-5p
WikiPathways (miRPathDB)		Corticotropin-releasing hormone signaling pathway		over-represented		0.0039638		0.0452927		0.0452927		hsa-miR-425-5p; hsa-miR-126-3p; hsa-miR-199a-5p
WikiPathways (miRPathDB)		Extracellular vesicle-mediated signaling in recipient cells		over-represented		0.005315		0.0452927		0.0452927		hsa-miR-425-5p; hsa-miR-126-3p; hsa-miR-199a-5p
WikiPathways (miRPathDB)		Factors and pathways affecting insulin-like growth factor IGF1-Akt signaling		over-represented		0.0048368		0.0452927		0.0452927		hsa-miR-425-5p; hsa-miR-126-3p; hsa-miR-199a-5p
WikiPathways (miRPathDB)		Mesodermal Commitment Pathway		over-represented		0.0025327		0.0452927		0.0452927		hsa-miR-126-3p; hsa-miR-374a-5p; hsa-miR-199a-5p
WikiPathways (miRPathDB)		MicroRNAs in cardiomyocyte hypertrophy		over-represented		0.0051524		0.0452927		0.0452927		hsa-miR-126-3p; hsa-miR-199a-5p; hsa-miR-885-5p
WikiPathways (miRPathDB)		NAD metabolism sirtuins and aging		over-represented		0.0050242		0.0452927		0.0452927		hsa-miR-126-3p; hsa-miR-199a-5p
WikiPathways (miRPathDB)		Pathways in clear cell renal cell carcinoma		over-represented		0.0035677		0.0452927		0.0452927		hsa-miR-425-5p; hsa-miR-126-3p; hsa-miR-199a-5p
WikiPathways (miRPathDB)		Photodynamic therapy-induced HIF-1 survival signaling		over-represented		0.0022365		0.0452927		0.0452927		hsa-miR-425-5p; hsa-miR-126-3p; hsa-miR-199a-5p
WikiPathways (miRPathDB)		TNF alpha Signaling Pathway		over-represented		0.0034415		0.0452927		0.0452927		hsa-miR-425-5p; hsa-miR-126-3p; hsa-miR-199a-5p
WikiPathways (miRPathDB)		Viral Acute Myocarditis		over-represented		0.0031976		0.0452927		0.0452927		hsa-miR-126-3p; hsa-miR-885-5p; hsa-miR-194-5p
WikiPathways (miRPathDB)		Wnt Signaling Pathway		over-represented		0.0046837		0.0452927		0.0452927		hsa-miR-425-5p; hsa-miR-126-3p; hsa-miR-885-5p
WikiPathways (miRPathDB)		socs1		over-represented		0.0050242		0.0452927		0.0452927		hsa-miR-126-3p; hsa-miR-199a-5p
Diseases (MNDR)		Squamous cell carcinoma		over-represented		0.0331449		0.0455966		0.0455966		hsa-miR-126-3p; hsa-miR-199a-5p
GO Biological process (miRPathDB)		cellular response to interleukin-7		over-represented		8.32e-4		0.0457257		0.0457257		hsa-miR-126-3p; hsa-miR-194-5p
GO Biological process (miRPathDB)		lipid transport		over-represented		8.32e-4		0.0457257		0.0457257		hsa-miR-126-3p; hsa-miR-199a-5p
GO Biological process (miRPathDB)		negative regulation of phosphatase activity		over-represented		8.32e-4		0.0457257		0.0457257		hsa-miR-126-3p; hsa-miR-199a-5p
GO Biological process (miRPathDB)		organic anion transport		over-represented		8.32e-4		0.0457257		0.0457257		hsa-miR-126-3p; hsa-miR-199a-5p
GO Biological process (miRPathDB)		ovulation cycle process		over-represented		8.32e-4		0.0457257		0.0457257		hsa-miR-126-3p; hsa-miR-199a-5p
Diseases (MNDR)		Her2-receptor positive breast cancer		over-represented		0.0341719		0.0468827		0.0468827		hsa-miR-425-5p; hsa-miR-126-3p; hsa-miR-374a-5p; hsa-miR-194-5p
KEGG (miRPathDB)		Cytokine-cytokine receptor interaction		over-represented		0.0056901		0.0488405		0.0488405		hsa-miR-126-3p; hsa-miR-199a-5p
GO Biological process (miRPathDB)		acylglycerol metabolic process		over-represented		0.0010673		0.04886		0.04886		hsa-miR-126-3p; hsa-miR-199a-5p
GO Biological process (miRPathDB)		behavior		over-represented		0.0010673		0.04886		0.04886		hsa-miR-126-3p; hsa-miR-199a-5p
GO Biological process (miRPathDB)		neutral lipid metabolic process		over-represented		0.0010673		0.04886		0.04886		hsa-miR-126-3p; hsa-miR-199a-5p
GO Biological process (miRPathDB)		positive regulation of cell junction assembly		over-represented		0.0010673		0.04886		0.04886		hsa-miR-126-3p; hsa-miR-199a-5p
GO Biological process (miRPathDB)		regulation of neuron apoptotic process		over-represented		9.46e-4		0.04886		0.04886		hsa-miR-126-3p; hsa-miR-199a-5p; hsa-miR-885-5p
GO Biological process (miRPathDB)		regulation of vasoconstriction		over-represented		0.0010673		0.04886		0.04886		hsa-miR-126-3p; hsa-miR-199a-5p
KEGG (miRPathDB)		Adherens junction		over-represented		0.0062384		0.0494272		0.0494272		hsa-miR-199a-5p; hsa-miR-885-5p; hsa-miR-194-5p

## Sheet: TableS9.miEAA_direct
Category		Subcategory		Enrichment		P-value		P-adjusted		Q-value		miRNAs/precursors
Localization (RNALocate)		Cytoplasm		over-represented		1.22e-4		3.71e-4		3.71e-4		hsa-miR-425-5p; hsa-miR-10b-5p; hsa-miR-140-5p; hsa-miR-146b-5p; hsa-miR-363-3p; hsa-miR-152-3p
Localization (RNALocate)		Microvesicle		over-represented		1.24e-4		3.71e-4		3.71e-4		hsa-miR-425-5p; hsa-miR-10b-5p; hsa-miR-483-5p; hsa-miR-140-5p; hsa-miR-146b-5p; hsa-miR-363-3p; hsa-miR-152-3p
Localization (RNALocate)		Mitochondrion		over-represented		9.24e-5		3.71e-4		3.71e-4		hsa-miR-425-5p; hsa-miR-10b-5p; hsa-miR-483-5p; hsa-miR-140-5p; hsa-miR-146b-5p; hsa-miR-363-3p; hsa-miR-152-3p
Diseases (MNDR)		Hodgkins lymphoma		over-represented		2.19e-6		5.37e-4		5.37e-4		hsa-miR-425-5p; hsa-miR-10b-5p; hsa-miR-483-5p; hsa-miR-140-5p; hsa-miR-146b-5p; hsa-miR-363-3p; hsa-miR-152-3p
Diseases (MNDR)		intellectual disability		over-represented		3.02e-6		5.37e-4		5.37e-4		hsa-miR-425-5p; hsa-miR-10b-5p; hsa-miR-483-5p; hsa-miR-140-5p; hsa-miR-146b-5p; hsa-miR-363-3p; hsa-miR-152-3p
Diseases (MNDR)		uterine corpus endometrial carcinoma		over-represented		6.54e-6		7.76e-4		7.76e-4		hsa-miR-425-5p; hsa-miR-10b-5p; hsa-miR-483-5p; hsa-miR-140-5p; hsa-miR-146b-5p; hsa-miR-363-3p; hsa-miR-152-3p
Diseases (MNDR)		Alzheimers disease		over-represented		1.46e-5		0.0010542		0.0010542		hsa-miR-425-5p; hsa-miR-10b-5p; hsa-miR-483-5p; hsa-miR-140-5p; hsa-miR-146b-5p; hsa-miR-363-3p; hsa-miR-152-3p
Diseases (MNDR)		Niemann-Pick disease		over-represented		1.73e-5		0.0010542		0.0010542		hsa-miR-425-5p; hsa-miR-10b-5p; hsa-miR-140-5p; hsa-miR-152-3p
Diseases (MNDR)		familiar ovarian carcinoma		over-represented		2.37e-5		0.0010542		0.0010542		hsa-miR-425-5p; hsa-miR-10b-5p; hsa-miR-483-5p; hsa-miR-140-5p; hsa-miR-146b-5p; hsa-miR-363-3p; hsa-miR-152-3p
Diseases (MNDR)		lung small cell carcinoma		over-represented		2.19e-5		0.0010542		0.0010542		hsa-miR-425-5p; hsa-miR-10b-5p; hsa-miR-483-5p; hsa-miR-140-5p; hsa-miR-146b-5p; hsa-miR-152-3p
Diseases (MNDR)		lymphoma		over-represented		2.21e-5		0.0010542		0.0010542		hsa-miR-425-5p; hsa-miR-10b-5p; hsa-miR-483-5p; hsa-miR-140-5p; hsa-miR-146b-5p; hsa-miR-363-3p; hsa-miR-152-3p
Diseases (MNDR)		Precursor Cell Lymphoblastic Leukemia-Lymphoma		over-represented		4.41e-5		0.0011344		0.0011344		hsa-miR-425-5p; hsa-miR-10b-5p; hsa-miR-140-5p; hsa-miR-146b-5p; hsa-miR-152-3p
Diseases (MNDR)		cervical adenocarcinoma		over-represented		4.46e-5		0.0011344		0.0011344		hsa-miR-425-5p; hsa-miR-146b-5p; hsa-miR-363-3p; hsa-miR-152-3p
Diseases (MNDR)		eye disease		over-represented		4.30e-5		0.0011344		0.0011344		hsa-miR-425-5p; hsa-miR-10b-5p; hsa-miR-483-5p; hsa-miR-140-5p; hsa-miR-146b-5p; hsa-miR-363-3p; hsa-miR-152-3p
Diseases (MNDR)		medulloblastoma		over-represented		3.94e-5		0.0011344		0.0011344		hsa-miR-425-5p; hsa-miR-10b-5p; hsa-miR-483-5p; hsa-miR-140-5p; hsa-miR-146b-5p; hsa-miR-363-3p
Diseases (MNDR)		multiple myeloma		over-represented		3.02e-5		0.0011344		0.0011344		hsa-miR-425-5p; hsa-miR-10b-5p; hsa-miR-483-5p; hsa-miR-140-5p; hsa-miR-146b-5p; hsa-miR-363-3p
Diseases (MNDR)		rectum adenocarcinoma		over-represented		4.17e-5		0.0011344		0.0011344		hsa-miR-425-5p; hsa-miR-10b-5p; hsa-miR-140-5p; hsa-miR-146b-5p; hsa-miR-363-3p; hsa-miR-152-3p
Diseases (MNDR)		Prostatic Neoplasms		over-represented		6.16e-5		0.0014625		0.0014625		hsa-miR-10b-5p; hsa-miR-483-5p; hsa-miR-140-5p; hsa-miR-146b-5p; hsa-miR-363-3p; hsa-miR-152-3p
Diseases (MNDR)		nasopharynx carcinoma		over-represented		9.28e-5		0.0019428		0.0019428		hsa-miR-425-5p; hsa-miR-10b-5p; hsa-miR-483-5p; hsa-miR-140-5p; hsa-miR-146b-5p; hsa-miR-363-3p; hsa-miR-152-3p
Diseases (MNDR)		oxyphilic adenoma		over-represented		9.68e-5		0.0019428		0.0019428		hsa-miR-425-5p; hsa-miR-146b-5p; hsa-miR-363-3p
Diseases (MNDR)		progesterone-receptor negative breast cancer		over-represented		9.82e-5		0.0019428		0.0019428		hsa-miR-425-5p; hsa-miR-10b-5p; hsa-miR-483-5p; hsa-miR-140-5p; hsa-miR-146b-5p; hsa-miR-363-3p; hsa-miR-152-3p
Diseases (MNDR)		acute myeloid leukemia		over-represented		1.10e-4		0.001954		0.001954		hsa-miR-425-5p; hsa-miR-10b-5p; hsa-miR-140-5p; hsa-miR-146b-5p; hsa-miR-152-3p
Diseases (MNDR)		rheumatoid arthritis		over-represented		1.07e-4		0.001954		0.001954		hsa-miR-10b-5p; hsa-miR-146b-5p; hsa-miR-363-3p; hsa-miR-152-3p
Diseases (MNDR)		nephroblastoma		over-represented		1.23e-4		0.0020797		0.0020797		hsa-miR-425-5p; hsa-miR-10b-5p; hsa-miR-483-5p; hsa-miR-140-5p; hsa-miR-146b-5p; hsa-miR-363-3p; hsa-miR-152-3p
Diseases (MNDR)		gastric adenocarcinoma		over-represented		1.50e-4		0.0022132		0.0022132		hsa-miR-425-5p; hsa-miR-10b-5p; hsa-miR-140-5p; hsa-miR-146b-5p; hsa-miR-363-3p; hsa-miR-152-3p
Diseases (MNDR)		head and neck cancer		over-represented		1.37e-4		0.0022132		0.0022132		hsa-miR-10b-5p; hsa-miR-140-5p; hsa-miR-146b-5p; hsa-miR-363-3p; hsa-miR-152-3p
Diseases (MNDR)		heart disease		over-represented		1.52e-4		0.0022132		0.0022132		hsa-miR-425-5p; hsa-miR-10b-5p; hsa-miR-483-5p; hsa-miR-146b-5p; hsa-miR-363-3p; hsa-miR-152-3p
Diseases (MNDR)		progesterone-receptor positive breast cancer		over-represented		1.55e-4		0.0022132		0.0022132		hsa-miR-425-5p; hsa-miR-10b-5p; hsa-miR-483-5p; hsa-miR-140-5p; hsa-miR-146b-5p; hsa-miR-363-3p; hsa-miR-152-3p
Diseases (MNDR)		lung cancer		over-represented		1.74e-4		0.0023883		0.0023883		hsa-miR-425-5p; hsa-miR-10b-5p; hsa-miR-483-5p; hsa-miR-140-5p; hsa-miR-146b-5p; hsa-miR-363-3p; hsa-miR-152-3p
Diseases (MNDR)		bladder urothelial carcinoma		over-represented		1.86e-4		0.0024553		0.0024553		hsa-miR-425-5p; hsa-miR-10b-5p; hsa-miR-483-5p; hsa-miR-140-5p; hsa-miR-146b-5p; hsa-miR-152-3p
Diseases (MNDR)		brain disease		over-represented		2.04e-4		0.0025877		0.0025877		hsa-miR-425-5p; hsa-miR-10b-5p; hsa-miR-483-5p; hsa-miR-140-5p; hsa-miR-146b-5p; hsa-miR-363-3p; hsa-miR-152-3p
Diseases (MNDR)		Breast Neoplasms		over-represented		2.49e-4		0.0026833		0.0026833		hsa-miR-425-5p; hsa-miR-10b-5p; hsa-miR-483-5p; hsa-miR-140-5p; hsa-miR-146b-5p; hsa-miR-363-3p; hsa-miR-152-3p
Diseases (MNDR)		Carcinoma Ductal Breast		over-represented		2.29e-4		0.0026833		0.0026833		hsa-miR-425-5p; hsa-miR-10b-5p; hsa-miR-483-5p; hsa-miR-140-5p; hsa-miR-146b-5p; hsa-miR-152-3p
Diseases (MNDR)		carcinoma		over-represented		2.34e-4		0.0026833		0.0026833		hsa-miR-425-5p; hsa-miR-10b-5p; hsa-miR-483-5p; hsa-miR-140-5p; hsa-miR-146b-5p; hsa-miR-363-3p; hsa-miR-152-3p
Diseases (MNDR)		oral squamous cell carcinoma		over-represented		2.23e-4		0.0026833		0.0026833		hsa-miR-10b-5p; hsa-miR-483-5p; hsa-miR-140-5p; hsa-miR-146b-5p; hsa-miR-363-3p; hsa-miR-152-3p
Diseases (MNDR)		osteosarcoma		over-represented		2.45e-4		0.0026833		0.0026833		hsa-miR-425-5p; hsa-miR-10b-5p; hsa-miR-483-5p; hsa-miR-140-5p; hsa-miR-146b-5p; hsa-miR-363-3p
Diseases (MNDR)		B-cell lymphoma		over-represented		2.69e-4		0.0027674		0.0027674		hsa-miR-10b-5p; hsa-miR-140-5p; hsa-miR-146b-5p; hsa-miR-363-3p; hsa-miR-152-3p
Diseases (MNDR)		cholangiocarcinoma		over-represented		2.88e-4		0.0027674		0.0027674		hsa-miR-425-5p; hsa-miR-10b-5p; hsa-miR-483-5p; hsa-miR-140-5p; hsa-miR-146b-5p; hsa-miR-363-3p; hsa-miR-152-3p
Diseases (MNDR)		leukemia		over-represented		2.99e-4		0.0027674		0.0027674		hsa-miR-425-5p; hsa-miR-10b-5p; hsa-miR-483-5p; hsa-miR-140-5p; hsa-miR-146b-5p; hsa-miR-363-3p; hsa-miR-152-3p
Diseases (MNDR)		neurodegenerative disease		over-represented		2.88e-4		0.0027674		0.0027674		hsa-miR-425-5p; hsa-miR-10b-5p; hsa-miR-483-5p; hsa-miR-140-5p; hsa-miR-146b-5p; hsa-miR-363-3p; hsa-miR-152-3p
Diseases (MNDR)		renal clear cell carcinoma		over-represented		3.03e-4		0.0027674		0.0027674		hsa-miR-425-5p; hsa-miR-10b-5p; hsa-miR-140-5p; hsa-miR-146b-5p; hsa-miR-363-3p; hsa-miR-152-3p
Diseases (MNDR)		thyroid carcinoma		over-represented		2.84e-4		0.0027674		0.0027674		hsa-miR-425-5p; hsa-miR-10b-5p; hsa-miR-140-5p; hsa-miR-146b-5p; hsa-miR-363-3p; hsa-miR-152-3p
Diseases (MNDR)		malignant glioma		over-represented		3.26e-4		0.0029043		0.0029043		hsa-miR-425-5p; hsa-miR-10b-5p; hsa-miR-483-5p; hsa-miR-140-5p; hsa-miR-146b-5p; hsa-miR-363-3p; hsa-miR-152-3p
Diseases (MNDR)		hypertension		over-represented		3.36e-4		0.0029214		0.0029214		hsa-miR-425-5p; hsa-miR-10b-5p; hsa-miR-483-5p; hsa-miR-146b-5p; hsa-miR-152-3p
Diseases (MNDR)		Glioblastoma		over-represented		3.94e-4		0.0032841		0.0032841		hsa-miR-425-5p; hsa-miR-10b-5p; hsa-miR-483-5p; hsa-miR-140-5p; hsa-miR-146b-5p; hsa-miR-363-3p; hsa-miR-152-3p
Diseases (MNDR)		Uterine Cervical Neoplasms		over-represented		3.97e-4		0.0032841		0.0032841		hsa-miR-425-5p; hsa-miR-10b-5p; hsa-miR-140-5p; hsa-miR-146b-5p
Diseases (MNDR)		leiomyoma		over-represented		4.13e-4		0.00334		0.00334		hsa-miR-10b-5p; hsa-miR-146b-5p; hsa-miR-363-3p
Diseases (MNDR)		lymphoplasmacytic lymphoma		over-represented		4.36e-4		0.0034461		0.0034461		hsa-miR-10b-5p; hsa-miR-146b-5p; hsa-miR-363-3p
Diseases (MNDR)		hematologic cancer		over-represented		4.84e-4		0.0036536		0.0036536		hsa-miR-10b-5p; hsa-miR-146b-5p; hsa-miR-152-3p
Diseases (MNDR)		intracranial aneurysm		over-represented		4.93e-4		0.0036536		0.0036536		hsa-miR-10b-5p; hsa-miR-483-5p; hsa-miR-140-5p; hsa-miR-146b-5p; hsa-miR-363-3p
Diseases (MNDR)		meningioma		over-represented		4.92e-4		0.0036536		0.0036536		hsa-miR-10b-5p; hsa-miR-140-5p; hsa-miR-146b-5p; hsa-miR-152-3p
Localization (RNALocate)		Circulating		over-represented		0.0018167		0.0040875		0.0040875		hsa-miR-425-5p; hsa-miR-10b-5p; hsa-miR-483-5p; hsa-miR-140-5p; hsa-miR-146b-5p; hsa-miR-363-3p; hsa-miR-152-3p
Diseases (MNDR)		vascular disease		over-represented		5.65e-4		0.0041035		0.0041035		hsa-miR-425-5p; hsa-miR-10b-5p; hsa-miR-483-5p; hsa-miR-140-5p; hsa-miR-146b-5p; hsa-miR-363-3p; hsa-miR-152-3p
Diseases (MNDR)		autistic disorder		over-represented		5.90e-4		0.0041983		0.0041983		hsa-miR-10b-5p; hsa-miR-146b-5p; hsa-miR-363-3p
Drugs (SM2miR)		Formaldehyde		over-represented		1.77e-4		0.0044255		0.0044255		hsa-miR-425-5p; hsa-miR-10b-5p; hsa-miR-140-5p; hsa-miR-363-3p; hsa-miR-152-3p
Reactome (miRPathDB)		Negative regulation of the PI3KAKT network		over-represented		3.05e-5		0.0044414		0.0044415		hsa-miR-425-5p; hsa-miR-140-5p; hsa-miR-146b-5p; hsa-miR-152-3p
Reactome (miRPathDB)		PIP3 activates AKT signaling		over-represented		2.20e-5		0.0044414		0.0044415		hsa-miR-425-5p; hsa-miR-10b-5p; hsa-miR-140-5p; hsa-miR-146b-5p; hsa-miR-152-3p
Diseases (MNDR)		Mesothelioma		over-represented		7.42e-4		0.004921		0.004921		hsa-miR-10b-5p; hsa-miR-483-5p; hsa-miR-146b-5p
Diseases (MNDR)		autosomal recessive limb-girdle muscular dystrophy type 2A		over-represented		7.10e-4		0.004921		0.004921		hsa-miR-10b-5p; hsa-miR-140-5p; hsa-miR-146b-5p
Diseases (MNDR)		liposarcoma		over-represented		7.46e-4		0.004921		0.004921		hsa-miR-10b-5p; hsa-miR-140-5p; hsa-miR-146b-5p; hsa-miR-363-3p
Diseases (MNDR)		salivary gland cancer		over-represented		7.42e-4		0.004921		0.004921		hsa-miR-10b-5p; hsa-miR-140-5p; hsa-miR-146b-5p
Diseases (MNDR)		Wounds and Injuries		over-represented		7.75e-4		0.0050177		0.0050177		hsa-miR-10b-5p; hsa-miR-146b-5p; hsa-miR-363-3p
Reactome (miRPathDB)		PI3KAKT Signaling in Cancer		over-represented		5.25e-5		0.0050907		0.0050907		hsa-miR-425-5p; hsa-miR-140-5p; hsa-miR-146b-5p; hsa-miR-152-3p
Diseases (MNDR)		facioscapulohumeral muscular dystrophy		over-represented		8.81e-4		0.0053134		0.0053134		hsa-miR-10b-5p; hsa-miR-146b-5p; hsa-miR-363-3p
Diseases (MNDR)		hepatocellular carcinoma		over-represented		8.58e-4		0.0053134		0.0053134		hsa-miR-425-5p; hsa-miR-10b-5p; hsa-miR-483-5p; hsa-miR-140-5p; hsa-miR-146b-5p; hsa-miR-363-3p; hsa-miR-152-3p
Diseases (MNDR)		nemaline myopathy		over-represented		8.81e-4		0.0053134		0.0053134		hsa-miR-10b-5p; hsa-miR-140-5p; hsa-miR-146b-5p
Diseases (MNDR)		urinary bladder cancer		over-represented		8.75e-4		0.0053134		0.0053134		hsa-miR-425-5p; hsa-miR-10b-5p; hsa-miR-140-5p; hsa-miR-152-3p
Diseases (MNDR)		brain cancer		over-represented		9.18e-4		0.0054448		0.0054448		hsa-miR-10b-5p; hsa-miR-146b-5p; hsa-miR-152-3p
Diseases (MNDR)		basal cell carcinoma		over-represented		9.56e-4		0.0055777		0.0055777		hsa-miR-10b-5p; hsa-miR-140-5p; hsa-miR-146b-5p
Reactome (miRPathDB)		Constitutive Signaling by Aberrant PI3K in Cancer		over-represented		1.65e-4		0.0061287		0.0061287		hsa-miR-140-5p; hsa-miR-146b-5p; hsa-miR-152-3p
Reactome (miRPathDB)		FGFR3 ligand binding and activation		over-represented		1.68e-4		0.0061287		0.0061287		hsa-miR-140-5p; hsa-miR-152-3p
Reactome (miRPathDB)		FGFR3 mutant receptor activation		over-represented		1.68e-4		0.0061287		0.0061287		hsa-miR-140-5p; hsa-miR-152-3p
Reactome (miRPathDB)		FGFR3c ligand binding and activation		over-represented		1.68e-4		0.0061287		0.0061287		hsa-miR-140-5p; hsa-miR-152-3p
Reactome (miRPathDB)		Signaling by activated point mutants of FGFR3		over-represented		1.68e-4		0.0061287		0.0061287		hsa-miR-140-5p; hsa-miR-152-3p
Diseases (MNDR)		colon adenocarcinoma		over-represented		0.0011013		0.0063237		0.0063237		hsa-miR-10b-5p; hsa-miR-140-5p; hsa-miR-146b-5p; hsa-miR-363-3p; hsa-miR-152-3p
Diseases (MNDR)		type 2 diabetes mellitus		over-represented		0.0011613		0.0065624		0.0065624		hsa-miR-10b-5p; hsa-miR-146b-5p; hsa-miR-152-3p
Diseases (MNDR)		melanoma		over-represented		0.0012555		0.0067723		0.0067722		hsa-miR-425-5p; hsa-miR-10b-5p; hsa-miR-140-5p; hsa-miR-146b-5p; hsa-miR-363-3p; hsa-miR-152-3p
Diseases (MNDR)		multiple sclerosis		over-represented		0.0012509		0.0067723		0.0067722		hsa-miR-10b-5p; hsa-miR-140-5p; hsa-miR-146b-5p
Diseases (MNDR)		neuromyelitis optica		over-represented		0.0012286		0.0067723		0.0067722		hsa-miR-425-5p; hsa-miR-146b-5p; hsa-miR-363-3p; hsa-miR-152-3p
Diseases (MNDR)		Muscular Disorders Atrophic		over-represented		0.0014431		0.0075665		0.0075665		hsa-miR-10b-5p; hsa-miR-140-5p; hsa-miR-146b-5p
Diseases (MNDR)		Neurofibromatosis 1		over-represented		0.0014453		0.0075665		0.0075665		hsa-miR-10b-5p; hsa-miR-483-5p
Diseases (MNDR)		Her2-receptor positive breast cancer		over-represented		0.0014702		0.0075854		0.0075854		hsa-miR-425-5p; hsa-miR-10b-5p; hsa-miR-483-5p; hsa-miR-140-5p; hsa-miR-363-3p; hsa-miR-152-3p
Diseases (MNDR)		Non-alcoholic Fatty Liver Disease		over-represented		0.0015458		0.0078616		0.0078616		hsa-miR-10b-5p; hsa-miR-140-5p; hsa-miR-146b-5p
Diseases (MNDR)		muscular disease		over-represented		0.0015951		0.007905		0.007905		hsa-miR-10b-5p; hsa-miR-140-5p
Diseases (MNDR)		prostate adenocarcinoma		over-represented		0.0015988		0.007905		0.007905		hsa-miR-425-5p; hsa-miR-140-5p; hsa-miR-146b-5p; hsa-miR-363-3p; hsa-miR-152-3p
Diseases (MNDR)		amyotrophic lateral sclerosis		over-represented		0.00164		0.007953		0.007953		hsa-miR-10b-5p; hsa-miR-140-5p; hsa-miR-146b-5p; hsa-miR-363-3p; hsa-miR-152-3p
Diseases (MNDR)		non-Hodgkin lymphoma		over-represented		0.0016532		0.007953		0.007953		hsa-miR-10b-5p; hsa-miR-146b-5p; hsa-miR-363-3p
Diseases (MNDR)		Mouth Neoplasms		over-represented		0.0017086		0.0080033		0.0080032		hsa-miR-10b-5p; hsa-miR-140-5p; hsa-miR-146b-5p
Diseases (MNDR)		distal muscular dystrophy		over-represented		0.0017086		0.0080033		0.0080032		hsa-miR-10b-5p; hsa-miR-140-5p; hsa-miR-146b-5p
Diseases (MNDR)		Cardiomegaly		over-represented		0.0017651		0.0081609		0.0081609		hsa-miR-10b-5p; hsa-miR-140-5p; hsa-miR-146b-5p
Diseases (MNDR)		squamous cell carcinoma		over-represented		0.0018355		0.0083774		0.0083774		hsa-miR-10b-5p; hsa-miR-140-5p; hsa-miR-146b-5p; hsa-miR-363-3p
Diseases (MNDR)		cervical squamous cell carcinoma		over-represented		0.0018689		0.0084218		0.0084218		hsa-miR-425-5p; hsa-miR-10b-5p; hsa-miR-140-5p; hsa-miR-363-3p
Diseases (MNDR)		Carcinoma Renal Cell		over-represented		0.0019282		0.0085131		0.0085132		hsa-miR-425-5p; hsa-miR-10b-5p; hsa-miR-146b-5p; hsa-miR-363-3p; hsa-miR-152-3p
Diseases (MNDR)		Multiple Sclerosis Chronic Progressive		over-represented		0.001937		0.0085131		0.0085132		hsa-miR-140-5p; hsa-miR-146b-5p; hsa-miR-363-3p; hsa-miR-152-3p
Localization (RNALocate)		exosome		over-represented		0.0048648		0.0087566		0.0087566		hsa-miR-425-5p; hsa-miR-10b-5p; hsa-miR-146b-5p; hsa-miR-363-3p; hsa-miR-152-3p
GO Molecular function (miRPathDB)		promoter-specific chromatin binding		over-represented		7.06e-5		0.0091733		0.0091733		hsa-miR-10b-5p; hsa-miR-140-5p; hsa-miR-152-3p
Diseases (MNDR)		thyroid cancer		over-represented		0.0022656		0.0098358		0.0098359		hsa-miR-10b-5p; hsa-miR-146b-5p; hsa-miR-363-3p; hsa-miR-152-3p
Diseases (MNDR)		breast cancer		over-represented		0.0023197		0.0099327		0.0099326		hsa-miR-425-5p; hsa-miR-10b-5p; hsa-miR-483-5p; hsa-miR-140-5p; hsa-miR-146b-5p; hsa-miR-363-3p; hsa-miR-152-3p
Diseases (MNDR)		retinoblastoma		over-represented		0.0023437		0.0099327		0.0099326		hsa-miR-425-5p; hsa-miR-10b-5p; hsa-miR-146b-5p; hsa-miR-363-3p
Diseases (MNDR)		endometrial cancer		over-represented		0.0024676		0.0103351		0.0103351		hsa-miR-10b-5p; hsa-miR-146b-5p; hsa-miR-152-3p
Diseases (MNDR)		kidney cancer		over-represented		0.0028377		0.0117467		0.0117467		hsa-miR-10b-5p; hsa-miR-483-5p; hsa-miR-146b-5p
Diseases (MNDR)		brain stem cancer		over-represented		0.0030485		0.0120584		0.0120584		hsa-miR-140-5p; hsa-miR-363-3p
Reactome (miRPathDB)		PI5P PP2A and IER3 Regulate PI3KAKT Signaling		over-represented		3.76e-4		0.0121665		0.0121665		hsa-miR-140-5p; hsa-miR-146b-5p; hsa-miR-152-3p
Localization (RNALocate)		Extracellular vesicle		over-represented		0.008474		0.012711		0.012711		hsa-miR-10b-5p; hsa-miR-146b-5p; hsa-miR-152-3p
Diseases (MNDR)		Intracranial Hemorrhage Hypertensive		over-represented		0.003412		0.013348		0.013348		hsa-miR-10b-5p; hsa-miR-483-5p; hsa-miR-146b-5p
Reactome (miRPathDB)		Phospholipase C-mediated cascade FGFR3		over-represented		4.69e-4		0.0136524		0.0136524		hsa-miR-140-5p; hsa-miR-152-3p
KEGG (miRPathDB)		Hepatitis B		over-represented		1.57e-4		0.0137774		0.0137774		hsa-miR-425-5p; hsa-miR-10b-5p; hsa-miR-140-5p; hsa-miR-146b-5p; hsa-miR-363-3p; hsa-miR-152-3p
Diseases (MNDR)		Neoplasms		over-represented		0.0036789		0.0142355		0.0142355		hsa-miR-10b-5p; hsa-miR-140-5p; hsa-miR-146b-5p
Diseases (MNDR)		acute T cell leukemia		over-represented		0.0037706		0.0144338		0.0144338		hsa-miR-140-5p; hsa-miR-146b-5p; hsa-miR-363-3p
Diseases (MNDR)		Ovarian Neoplasms		over-represented		0.0038355		0.0145259		0.0145259		hsa-miR-425-5p; hsa-miR-10b-5p; hsa-miR-483-5p; hsa-miR-140-5p; hsa-miR-146b-5p
Diseases (MNDR)		head and neck squamous cell carcinoma		over-represented		0.0039978		0.0149812		0.0149812		hsa-miR-425-5p; hsa-miR-140-5p; hsa-miR-146b-5p; hsa-miR-363-3p; hsa-miR-152-3p
Diseases (MNDR)		papillary renal cell carcinoma		over-represented		0.0042509		0.0157639		0.0157639		hsa-miR-425-5p; hsa-miR-10b-5p; hsa-miR-140-5p; hsa-miR-146b-5p; hsa-miR-363-3p
Diseases (MNDR)		Myasthenia Gravis Autoimmune Experimental		over-represented		0.0043515		0.0159706		0.0159706		hsa-miR-425-5p; hsa-miR-140-5p; hsa-miR-363-3p
Diseases (MNDR)		autism spectrum disorder		over-represented		0.004429		0.0160891		0.0160891		hsa-miR-140-5p; hsa-miR-146b-5p
Diseases (MNDR)		pancreatic adenocarcinoma		over-represented		0.0048891		0.017581		0.017581		hsa-miR-425-5p; hsa-miR-10b-5p; hsa-miR-140-5p; hsa-miR-146b-5p; hsa-miR-152-3p
Diseases (MNDR)		Huntingtons disease		over-represented		0.004985		0.0177466		0.0177466		hsa-miR-10b-5p; hsa-miR-483-5p; hsa-miR-146b-5p; hsa-miR-363-3p
Diseases (MNDR)		dilated cardiomyopathy		over-represented		0.0055556		0.019582		0.019582		hsa-miR-10b-5p; hsa-miR-140-5p; hsa-miR-146b-5p
Diseases (MNDR)		kidney disease		over-represented		0.0056193		0.0196124		0.0196124		hsa-miR-10b-5p; hsa-miR-483-5p; hsa-miR-146b-5p; hsa-miR-152-3p
Diseases (MNDR)		pituitary adenoma		over-represented		0.0061503		0.0206556		0.0206556		hsa-miR-10b-5p; hsa-miR-140-5p; hsa-miR-146b-5p; hsa-miR-363-3p
Drugs (SM2miR)		Arsenic trioxide		over-represented		0.0017084		0.0213555		0.0213555		hsa-miR-10b-5p; hsa-miR-140-5p; hsa-miR-146b-5p; hsa-miR-363-3p
Diseases (MNDR)		neuroblastoma		over-represented		0.0069479		0.0231164		0.0231164		hsa-miR-10b-5p; hsa-miR-146b-5p; hsa-miR-152-3p
Diseases (MNDR)		colorectal cancer		over-represented		0.0072855		0.0240151		0.0240151		hsa-miR-425-5p; hsa-miR-10b-5p; hsa-miR-483-5p; hsa-miR-140-5p; hsa-miR-146b-5p; hsa-miR-363-3p; hsa-miR-152-3p
Diseases (MNDR)		bone disease		over-represented		0.0073754		0.0240886		0.0240886		hsa-miR-425-5p; hsa-miR-483-5p; hsa-miR-140-5p; hsa-miR-363-3p; hsa-miR-152-3p
Diseases (MNDR)		ACTH-secreting pituitary adenoma		over-represented		0.010363		0.0246024		0.0246024		hsa-miR-10b-5p; hsa-miR-146b-5p
Diseases (MNDR)		Barretts esophagus		over-represented		0.0123012		0.0246024		0.0246024		hsa-miR-10b-5p; hsa-miR-146b-5p
Diseases (MNDR)		Digestive System Neoplasms		over-represented		0.0089227		0.0246024		0.0246024		hsa-miR-10b-5p; hsa-miR-146b-5p
Diseases (MNDR)		Ehrlich tumor carcinoma		over-represented		0.0119014		0.0246024		0.0246024		hsa-miR-10b-5p; hsa-miR-146b-5p
Diseases (MNDR)		Fatty Liver		over-represented		0.0099936		0.0246024		0.0246024		hsa-miR-10b-5p; hsa-miR-146b-5p
Diseases (MNDR)		Fibrosis		over-represented		0.0107384		0.0246024		0.0246024		hsa-miR-10b-5p; hsa-miR-146b-5p
Diseases (MNDR)		Helplessness Learned		over-represented		0.0119014		0.0246024		0.0246024		hsa-miR-10b-5p; hsa-miR-146b-5p
Diseases (MNDR)		Hypertrophy		over-represented		0.0123012		0.0246024		0.0246024		hsa-miR-10b-5p; hsa-miR-146b-5p
Diseases (MNDR)		Leukemia B-Cell		over-represented		0.0099936		0.0246024		0.0246024		hsa-miR-10b-5p; hsa-miR-146b-5p
Diseases (MNDR)		Leukemia Myeloid Chronic-Phase		over-represented		0.0096305		0.0246024		0.0246024		hsa-miR-10b-5p; hsa-miR-146b-5p
Diseases (MNDR)		Lichen Planus Oral		over-represented		0.0096305		0.0246024		0.0246024		hsa-miR-10b-5p; hsa-miR-146b-5p
Diseases (MNDR)		Lymphoma Large-Cell Anaplastic		over-represented		0.010363		0.0246024		0.0246024		hsa-miR-10b-5p; hsa-miR-146b-5p
Diseases (MNDR)		Lymphoma Primary Effusion		over-represented		0.0099936		0.0246024		0.0246024		hsa-miR-10b-5p; hsa-miR-146b-5p
Diseases (MNDR)		Lymphoma T-Cell		over-represented		0.01112		0.0246024		0.0246024		hsa-miR-10b-5p; hsa-miR-146b-5p
Diseases (MNDR)		Musculoskeletal Abnormalities		over-represented		0.0107384		0.0246024		0.0246024		hsa-miR-10b-5p; hsa-miR-146b-5p
Diseases (MNDR)		Myocardium		over-represented		0.0096305		0.0246024		0.0246024		hsa-miR-10b-5p; hsa-miR-146b-5p
Diseases (MNDR)		Myocytes Cardiac		over-represented		0.01112		0.0246024		0.0246024		hsa-miR-10b-5p; hsa-miR-146b-5p
Diseases (MNDR)		Ovarian epithelial cancer		over-represented		0.0099936		0.0246024		0.0246024		hsa-miR-140-5p; hsa-miR-152-3p
Diseases (MNDR)		Pain		over-represented		0.0096305		0.0246024		0.0246024		hsa-miR-10b-5p; hsa-miR-146b-5p
Diseases (MNDR)		Polycystic Kidney Diseases		over-represented		0.0107384		0.0246024		0.0246024		hsa-miR-10b-5p; hsa-miR-146b-5p
Diseases (MNDR)		Precursor B-Cell Lymphoblastic Leukemia-Lymphoma		over-represented		0.0099936		0.0246024		0.0246024		hsa-miR-10b-5p; hsa-miR-146b-5p
Diseases (MNDR)		Retinal Neovascularization		over-represented		0.0107384		0.0246024		0.0246024		hsa-miR-10b-5p; hsa-miR-146b-5p
Diseases (MNDR)		Rhinitis Allergic Perennial		over-represented		0.010363		0.0246024		0.0246024		hsa-miR-10b-5p; hsa-miR-146b-5p
Diseases (MNDR)		Trophoblasts		over-represented		0.0099936		0.0246024		0.0246024		hsa-miR-10b-5p; hsa-miR-146b-5p
Diseases (MNDR)		adrenal cortex cancer		over-represented		0.0096305		0.0246024		0.0246024		hsa-miR-10b-5p; hsa-miR-146b-5p
Diseases (MNDR)		adrenal cortical adenoma		over-represented		0.0096305		0.0246024		0.0246024		hsa-miR-10b-5p; hsa-miR-146b-5p
Diseases (MNDR)		adrenocortical carcinoma		over-represented		0.0121494		0.0246024		0.0246024		hsa-miR-10b-5p; hsa-miR-483-5p; hsa-miR-146b-5p
Diseases (MNDR)		adult T-cell leukemia		over-represented		0.0119014		0.0246024		0.0246024		hsa-miR-10b-5p; hsa-miR-146b-5p
Diseases (MNDR)		anxiety disorder		over-represented		0.0092735		0.0246024		0.0246024		hsa-miR-10b-5p; hsa-miR-146b-5p
Diseases (MNDR)		aortic valve stenosis		over-represented		0.0123012		0.0246024		0.0246024		hsa-miR-10b-5p; hsa-miR-146b-5p
Diseases (MNDR)		atopic dermatitis		over-represented		0.0123012		0.0246024		0.0246024		hsa-miR-483-5p; hsa-miR-146b-5p
Diseases (MNDR)		autosomal recessive limb-girdle muscular dystrophy type 2B		over-represented		0.0123012		0.0246024		0.0246024		hsa-miR-140-5p; hsa-miR-146b-5p
Diseases (MNDR)		biliary tract neoplasm		over-represented		0.0089227		0.0246024		0.0246024		hsa-miR-10b-5p; hsa-miR-146b-5p
Diseases (MNDR)		cancer		over-represented		0.0088331		0.0246024		0.0246024		hsa-miR-425-5p; hsa-miR-10b-5p; hsa-miR-483-5p; hsa-miR-140-5p; hsa-miR-146b-5p; hsa-miR-363-3p; hsa-miR-152-3p
Diseases (MNDR)		cardiomyopathy		over-represented		0.010363		0.0246024		0.0246024		hsa-miR-10b-5p; hsa-miR-146b-5p
Diseases (MNDR)		cerebral infarction		over-represented		0.0099936		0.0246024		0.0246024		hsa-miR-10b-5p; hsa-miR-146b-5p
Diseases (MNDR)		choriocarcinoma		over-represented		0.010363		0.0246024		0.0246024		hsa-miR-10b-5p; hsa-miR-146b-5p
Diseases (MNDR)		chronic kidney disease		over-represented		0.0099936		0.0246024		0.0246024		hsa-miR-10b-5p; hsa-miR-146b-5p
Diseases (MNDR)		chronic lymphocytic leukemia		over-represented		0.0082335		0.0246024		0.0246024		hsa-miR-10b-5p; hsa-miR-140-5p; hsa-miR-146b-5p
Diseases (MNDR)		diabetes mellitus		over-represented		0.0096291		0.0246024		0.0246024		hsa-miR-425-5p; hsa-miR-10b-5p; hsa-miR-483-5p; hsa-miR-146b-5p; hsa-miR-152-3p
Diseases (MNDR)		eclampsia		over-represented		0.0099936		0.0246024		0.0246024		hsa-miR-10b-5p; hsa-miR-146b-5p
Diseases (MNDR)		eosinophilic esophagitis		over-represented		0.0123012		0.0246024		0.0246024		hsa-miR-10b-5p; hsa-miR-146b-5p
Diseases (MNDR)		hand foot and mouth disease		over-represented		0.0107384		0.0246024		0.0246024		hsa-miR-140-5p; hsa-miR-146b-5p
Diseases (MNDR)		hepatoblastoma		over-represented		0.0107384		0.0246024		0.0246024		hsa-miR-10b-5p; hsa-miR-146b-5p
Diseases (MNDR)		hypertrophic cardiomyopathy		over-represented		0.0115077		0.0246024		0.0246024		hsa-miR-10b-5p; hsa-miR-146b-5p
Diseases (MNDR)		interstitial cystitis		over-represented		0.0089227		0.0246024		0.0246024		hsa-miR-10b-5p; hsa-miR-146b-5p
Diseases (MNDR)		interstitial lung disease		over-represented		0.0099936		0.0246024		0.0246024		hsa-miR-10b-5p; hsa-miR-146b-5p
Diseases (MNDR)		ischemia		over-represented		0.01112		0.0246024		0.0246024		hsa-miR-10b-5p; hsa-miR-146b-5p
Diseases (MNDR)		lung squamous cell carcinoma		over-represented		0.0099536		0.0246024		0.0246024		hsa-miR-425-5p; hsa-miR-140-5p; hsa-miR-146b-5p; hsa-miR-363-3p; hsa-miR-152-3p
Diseases (MNDR)		male infertility		over-represented		0.0096305		0.0246024		0.0246024		hsa-miR-10b-5p; hsa-miR-146b-5p
Diseases (MNDR)		muscular dystrophy		over-represented		0.0119014		0.0246024		0.0246024		hsa-miR-10b-5p; hsa-miR-146b-5p
Diseases (MNDR)		mycosis fungoides		over-represented		0.0096305		0.0246024		0.0246024		hsa-miR-10b-5p; hsa-miR-146b-5p
Diseases (MNDR)		myeloid leukemia		over-represented		0.0119014		0.0246024		0.0246024		hsa-miR-10b-5p; hsa-miR-146b-5p
Diseases (MNDR)		nephrosclerosis		over-represented		0.01112		0.0246024		0.0246024		hsa-miR-10b-5p; hsa-miR-146b-5p
Diseases (MNDR)		obesity		over-represented		0.01112		0.0246024		0.0246024		hsa-miR-10b-5p; hsa-miR-146b-5p
Diseases (MNDR)		pancreatic cancer		over-represented		0.0118135		0.0246024		0.0246024		hsa-miR-425-5p; hsa-miR-10b-5p; hsa-miR-483-5p; hsa-miR-140-5p; hsa-miR-146b-5p; hsa-miR-363-3p; hsa-miR-152-3p
Diseases (MNDR)		polycythemia vera		over-represented		0.0119014		0.0246024		0.0246024		hsa-miR-10b-5p; hsa-miR-146b-5p
Diseases (MNDR)		renal cell carcinoma		over-represented		0.0119597		0.0246024		0.0246024		hsa-miR-10b-5p; hsa-miR-146b-5p; hsa-miR-363-3p
Diseases (MNDR)		rhabdomyosarcoma		over-represented		0.01112		0.0246024		0.0246024		hsa-miR-10b-5p; hsa-miR-146b-5p
Diseases (MNDR)		schizophrenia		over-represented		0.011038		0.0246024		0.0246024		hsa-miR-10b-5p; hsa-miR-146b-5p; hsa-miR-152-3p
Diseases (MNDR)		small cell carcinoma		over-represented		0.0115077		0.0246024		0.0246024		hsa-miR-10b-5p; hsa-miR-146b-5p
Diseases (MNDR)		systemic scleroderma		over-represented		0.0123012		0.0246024		0.0246024		hsa-miR-10b-5p; hsa-miR-146b-5p
Diseases (MNDR)		testicular cancer		over-represented		0.0096305		0.0246024		0.0246024		hsa-miR-10b-5p; hsa-miR-146b-5p
Diseases (MNDR)		thoracic aortic aneurysm		over-represented		0.0099936		0.0246024		0.0246024		hsa-miR-10b-5p; hsa-miR-146b-5p
Diseases (MNDR)		tonsil cancer		over-represented		0.0114013		0.0246024		0.0246024		hsa-miR-10b-5p; hsa-miR-140-5p; hsa-miR-146b-5p
Diseases (MNDR)		toxoplasmosis		over-represented		0.0099936		0.0246024		0.0246024		hsa-miR-10b-5p; hsa-miR-146b-5p
Diseases (MNDR)		viral hepatitis		over-represented		0.0107384		0.0246024		0.0246024		hsa-miR-10b-5p; hsa-miR-146b-5p
Diseases (MNDR)		Reperfusion Injury		over-represented		0.0127069		0.0248553		0.0248553		hsa-miR-10b-5p; hsa-miR-146b-5p
Diseases (MNDR)		Stroke		over-represented		0.0127069		0.0248553		0.0248553		hsa-miR-10b-5p; hsa-miR-146b-5p
Diseases (MNDR)		azoospermia		over-represented		0.0127069		0.0248553		0.0248553		hsa-miR-10b-5p; hsa-miR-146b-5p
Diseases (MNDR)		skin cancer		over-represented		0.0127069		0.0248553		0.0248553		hsa-miR-10b-5p; hsa-miR-146b-5p
Diseases (MNDR)		Kaposis sarcoma		over-represented		0.0131186		0.0253816		0.0253816		hsa-miR-10b-5p; hsa-miR-146b-5p
Diseases (MNDR)		periodontitis		over-represented		0.0131186		0.0253816		0.0253816		hsa-miR-10b-5p; hsa-miR-146b-5p
WikiPathways (miRPathDB)		Pathways in clear cell renal cell carcinoma		over-represented		1.60e-4		0.0255662		0.0255662		hsa-miR-425-5p; hsa-miR-10b-5p; hsa-miR-140-5p; hsa-miR-146b-5p
Diseases (MNDR)		Sepsis		over-represented		0.0135362		0.0257695		0.0257695		hsa-miR-10b-5p; hsa-miR-146b-5p
Diseases (MNDR)		atrial fibrillation		over-represented		0.0135362		0.0257695		0.0257695		hsa-miR-10b-5p; hsa-miR-146b-5p
Diseases (MNDR)		mantle cell lymphoma		over-represented		0.0135362		0.0257695		0.0257695		hsa-miR-10b-5p; hsa-miR-146b-5p
Diseases (MNDR)		gastrointestinal system cancer		over-represented		0.0139598		0.0262946		0.0262946		hsa-miR-10b-5p; hsa-miR-146b-5p
Diseases (MNDR)		sarcoma		over-represented		0.0139598		0.0262946		0.0262946		hsa-miR-10b-5p; hsa-miR-146b-5p
Localization (RNALocate)		Nucleus		over-represented		0.0206816		0.0265906		0.0265906		hsa-miR-425-5p; hsa-miR-10b-5p; hsa-miR-140-5p; hsa-miR-146b-5p; hsa-miR-152-3p
Diseases (MNDR)		IgA glomerulonephritis		over-represented		0.0143892		0.02668		0.02668		hsa-miR-10b-5p; hsa-miR-146b-5p
Diseases (MNDR)		Inflammation		over-represented		0.0143892		0.02668		0.02668		hsa-miR-10b-5p; hsa-miR-146b-5p
Diseases (MNDR)		acute promyelocytic leukemia		over-represented		0.0143892		0.02668		0.02668		hsa-miR-10b-5p; hsa-miR-146b-5p
Reactome (miRPathDB)		Extracellular matrix organization		over-represented		0.0012949		0.026915		0.026915		hsa-miR-140-5p; hsa-miR-152-3p
Reactome (miRPathDB)		PI-3K cascadeFGFR3		over-represented		0.0012949		0.026915		0.026915		hsa-miR-140-5p; hsa-miR-152-3p
Reactome (miRPathDB)		SHC-mediated cascadeFGFR2		over-represented		0.0012949		0.026915		0.026915		hsa-miR-140-5p; hsa-miR-152-3p
Reactome (miRPathDB)		SHC-mediated cascadeFGFR4		over-represented		0.0012949		0.026915		0.026915		hsa-miR-140-5p; hsa-miR-152-3p
Diseases (MNDR)		HIV		over-represented		0.0148244		0.027064		0.027064		hsa-miR-10b-5p; hsa-miR-146b-5p
Diseases (MNDR)		inflammatory bowel disease		over-represented		0.0148244		0.027064		0.027064		hsa-miR-10b-5p; hsa-miR-146b-5p
Diseases (MNDR)		squamous cell neoplasm		over-represented		0.0148244		0.027064		0.027064		hsa-miR-10b-5p; hsa-miR-146b-5p
Diseases (MNDR)		Ewing sarcoma		over-represented		0.0152655		0.0274471		0.0274471		hsa-miR-10b-5p; hsa-miR-146b-5p
Diseases (MNDR)		Laryngeal Neoplasms		over-represented		0.0152655		0.0274471		0.0274471		hsa-miR-10b-5p; hsa-miR-146b-5p
Diseases (MNDR)		myelodysplasticmyeloproliferative neoplasm		over-represented		0.0152655		0.0274471		0.0274471		hsa-miR-10b-5p; hsa-miR-146b-5p
Reactome (miRPathDB)		FRS-mediated FGFR3 signaling		over-represented		0.0019811		0.027452		0.027452		hsa-miR-140-5p; hsa-miR-152-3p
Reactome (miRPathDB)		FRS-mediated FGFR4 signaling		over-represented		0.0017367		0.027452		0.027452		hsa-miR-140-5p; hsa-miR-152-3p
Reactome (miRPathDB)		MAPK family signaling cascades		over-represented		0.0016301		0.027452		0.027452		hsa-miR-140-5p; hsa-miR-146b-5p; hsa-miR-152-3p
Reactome (miRPathDB)		PI3K Cascade		over-represented		0.0017367		0.027452		0.027452		hsa-miR-140-5p; hsa-miR-152-3p
Reactome (miRPathDB)		PI5P Regulates TP53 Acetylation		over-represented		0.0017367		0.027452		0.027452		hsa-miR-425-5p; hsa-miR-140-5p
Reactome (miRPathDB)		SHC-mediated cascadeFGFR1		over-represented		0.0019811		0.027452		0.027452		hsa-miR-140-5p; hsa-miR-152-3p
Reactome (miRPathDB)		SHC-mediated cascadeFGFR3		over-represented		0.0019811		0.027452		0.027452		hsa-miR-140-5p; hsa-miR-152-3p
Diseases (MNDR)		Diabetic Nephropathies		over-represented		0.0157124		0.0281086		0.0281086		hsa-miR-10b-5p; hsa-miR-146b-5p
Diseases (MNDR)		liver cirrhosis		over-represented		0.016165		0.0287737		0.0287737		hsa-miR-10b-5p; hsa-miR-146b-5p
Diseases (MNDR)		osteoarthritis		over-represented		0.0166234		0.0294424		0.0294424		hsa-miR-140-5p; hsa-miR-146b-5p
Diseases (MNDR)		chronic obstructive pulmonary disease		over-represented		0.0170875		0.0301146		0.0301146		hsa-miR-10b-5p; hsa-miR-146b-5p
Diseases (MNDR)		Peripheral Nervous System Diseases		over-represented		0.0175573		0.0306392		0.0306392		hsa-miR-483-5p; hsa-miR-152-3p
Diseases (MNDR)		lupus nephritis		over-represented		0.0175573		0.0306392		0.0306392		hsa-miR-10b-5p; hsa-miR-146b-5p
Diseases (MNDR)		rectum cancer		over-represented		0.0180327		0.0310128		0.0310128		hsa-miR-10b-5p; hsa-miR-146b-5p
Diseases (MNDR)		Crohns disease		over-represented		0.0190004		0.0324173		0.0324173		hsa-miR-10b-5p; hsa-miR-146b-5p
Diseases (MNDR)		esophageal cancer		over-represented		0.0190315		0.0324173		0.0324173		hsa-miR-425-5p; hsa-miR-10b-5p; hsa-miR-140-5p; hsa-miR-146b-5p; hsa-miR-363-3p; hsa-miR-152-3p
WikiPathways (miRPathDB)		Ebola Virus Pathway on Host		over-represented		0.0014833		0.0339047		0.0339047		hsa-miR-10b-5p; hsa-miR-146b-5p; hsa-miR-152-3p
WikiPathways (miRPathDB)		Hair Follicle Development Cytodifferentiation Part 3 of 3		over-represented		5.51e-4		0.0339047		0.0339047		hsa-miR-140-5p; hsa-miR-146b-5p; hsa-miR-152-3p
WikiPathways (miRPathDB)		PI3K-AKT-mTOR signaling pathway and therapeutic opportunities		over-represented		0.0010862		0.0339047		0.0339047		hsa-miR-425-5p; hsa-miR-10b-5p; hsa-miR-152-3p
WikiPathways (miRPathDB)		Regulation of Actin Cytoskeleton		over-represented		0.0012098		0.0339047		0.0339047		hsa-miR-140-5p; hsa-miR-146b-5p; hsa-miR-152-3p
WikiPathways (miRPathDB)		Signaling Pathways in Glioblastoma		over-represented		8.98e-4		0.0339047		0.0339047		hsa-miR-425-5p; hsa-miR-10b-5p; hsa-miR-140-5p; hsa-miR-146b-5p; hsa-miR-152-3p
WikiPathways (miRPathDB)		Synaptic signaling pathways associated with autism spectrum disorder		over-represented		0.0012748		0.0339047		0.0339047		hsa-miR-425-5p; hsa-miR-10b-5p; hsa-miR-152-3p
Diseases (MNDR)		Adenoviridae Infections		over-represented		0.0204936		0.0345769		0.0345769		hsa-miR-10b-5p; hsa-miR-146b-5p
Diseases (MNDR)		pulmonary tuberculosis		over-represented		0.0204936		0.0345769		0.0345769		hsa-miR-10b-5p; hsa-miR-146b-5p
Diseases (MNDR)		ulcerative colitis		over-represented		0.0210023		0.035268		0.035268		hsa-miR-10b-5p; hsa-miR-146b-5p
WikiPathways (miRPathDB)		PI3K-Akt Signaling Pathway		over-represented		0.001784		0.0356798		0.0356798		hsa-miR-425-5p; hsa-miR-140-5p; hsa-miR-146b-5p; hsa-miR-152-3p
Diseases (MNDR)		prolactinoma		over-represented		0.0215165		0.0359618		0.0359618		hsa-miR-10b-5p; hsa-miR-146b-5p
Diseases (MNDR)		myocardial infarction		over-represented		0.0220361		0.0364877		0.0364877		hsa-miR-10b-5p; hsa-miR-146b-5p
Diseases (MNDR)		systemic lupus erythematosus		over-represented		0.0220361		0.0364877		0.0364877		hsa-miR-10b-5p; hsa-miR-146b-5p
Diseases (MNDR)		relapsing-remitting multiple sclerosis		over-represented		0.0226335		0.0373034		0.0373034		hsa-miR-140-5p; hsa-miR-146b-5p; hsa-miR-363-3p; hsa-miR-152-3p
Diseases (MNDR)		astrocytoma		over-represented		0.0229006		0.037537		0.037537		hsa-miR-10b-5p; hsa-miR-146b-5p; hsa-miR-363-3p
Diseases (MNDR)		fragile X syndrome		over-represented		0.0230916		0.037537		0.037537		hsa-miR-140-5p; hsa-miR-146b-5p
Diseases (MNDR)		pre-eclampsia		over-represented		0.0230916		0.037537		0.037537		hsa-miR-10b-5p; hsa-miR-146b-5p
Interactions (NPInter)		NONHSAG023081		over-represented		1.98e-5		0.0375553		0.0375553		hsa-miR-425-5p; hsa-miR-146b-5p; hsa-miR-152-3p
Interactions (NPInter)		ADPGK-AS1		over-represented		3.98e-5		0.0377201		0.0377201		hsa-miR-425-5p; hsa-miR-152-3p
Diseases (MNDR)		hepatitis		over-represented		0.0241684		0.0391089		0.0391089		hsa-miR-10b-5p; hsa-miR-146b-5p
Diseases (MNDR)		coronary artery disease		over-represented		0.0258233		0.0414103		0.0414103		hsa-miR-10b-5p; hsa-miR-146b-5p
Diseases (MNDR)		diffuse large B-cell lymphoma		over-represented		0.0258233		0.0414103		0.0414103		hsa-miR-10b-5p; hsa-miR-146b-5p
Diseases (MNDR)		Carcinoma Non-Small-Cell Lung		over-represented		0.0260793		0.0416333		0.0416333		hsa-miR-10b-5p; hsa-miR-140-5p; hsa-miR-146b-5p
Diseases (MNDR)		chronic myeloid leukemia		over-represented		0.0269527		0.0424565		0.0424565		hsa-miR-10b-5p; hsa-miR-146b-5p
Diseases (MNDR)		psoriasis		over-represented		0.0269527		0.0424565		0.0424565		hsa-miR-10b-5p; hsa-miR-146b-5p
Diseases (MNDR)		Lupus Vulgaris		over-represented		0.0275252		0.0431673		0.0431673		hsa-miR-10b-5p; hsa-miR-146b-5p
Diseases (MNDR)		lung adenocarcinoma		over-represented		0.0280646		0.0438202		0.0438202		hsa-miR-425-5p; hsa-miR-483-5p; hsa-miR-140-5p; hsa-miR-363-3p; hsa-miR-152-3p
Diseases (MNDR)		ovarian carcinoma		over-represented		0.0285428		0.0443722		0.0443722		hsa-miR-425-5p; hsa-miR-140-5p; hsa-miR-152-3p
Diseases (MNDR)		Myotonic Dystrophy		over-represented		0.0286854		0.0444		0.0444		hsa-miR-10b-5p; hsa-miR-146b-5p
GO Molecular function (miRPathDB)		amide binding		over-represented		0.0012239		0.04643		0.04643		hsa-miR-140-5p; hsa-miR-152-3p
GO Molecular function (miRPathDB)		cyclin-dependent protein serinethreonine kinase regulator activity		over-represented		0.001492		0.04643		0.04643		hsa-miR-363-3p; hsa-miR-152-3p
GO Molecular function (miRPathDB)		growth factor receptor binding		over-represented		0.0017858		0.04643		0.04643		hsa-miR-140-5p; hsa-miR-152-3p
GO Molecular function (miRPathDB)		insulin-like growth factor I binding		over-represented		9.82e-4		0.04643		0.04643		hsa-miR-140-5p; hsa-miR-152-3p
Cell-type specific (Atlas)		Leukocyte		over-represented		0.0157981		0.0473943		0.0473943		hsa-miR-425-5p; hsa-miR-146b-5p; hsa-miR-363-3p
Diseases (MNDR)		hepatitis B		over-represented		0.0310667		0.0476713		0.0476713		hsa-miR-10b-5p; hsa-miR-146b-5p
Diseases (MNDR)		retinal degeneration		over-represented		0.0310667		0.0476713		0.0476713		hsa-miR-10b-5p; hsa-miR-146b-5p
WikiPathways (miRPathDB)		Breast cancer pathway		over-represented		0.0026925		0.0478661		0.0478661		hsa-miR-425-5p; hsa-miR-10b-5p; hsa-miR-140-5p; hsa-miR-152-3p
WikiPathways (miRPathDB)		Pancreatic adenocarcinoma pathway		over-represented		0.0030132		0.0482118		0.0482118		hsa-miR-10b-5p; hsa-miR-140-5p; hsa-miR-146b-5p; hsa-miR-152-3p
WikiPathways (miRPathDB)		Regulation of Microtubule Cytoskeleton		over-represented		0.0033181		0.0482636		0.0482636		hsa-miR-425-5p; hsa-miR-10b-5p; hsa-miR-152-3p
Diseases (MNDR)		hepatitis C		over-represented		0.0316745		0.0483954		0.0483954		hsa-miR-10b-5p; hsa-miR-146b-5p
Diseases (MNDR)		asthma		over-represented		0.0322873		0.0489118		0.0489118		hsa-miR-10b-5p; hsa-miR-146b-5p
Diseases (MNDR)		endometriosis		over-represented		0.0322873		0.0489118		0.0489118		hsa-miR-10b-5p; hsa-miR-146b-5p

## Sheet: TableS10.miEAA_sexInt
Category		Subcategory		Enrichment		P-value		P-adjusted		Q-value		miRNAs/precursors
Diseases (MNDR)		Alzheimers disease		over-represented		3.08e-13		1.89e-10		1.89e-10		hsa-miR-126-3p; hsa-miR-374a-5p; hsa-miR-155-5p; hsa-miR-885-5p; hsa-miR-130b-3p; hsa-miR-365a-3p; hsa-miR-27a-3p; hsa-miR-199a-3p; hsa-miR-122-5p; hsa-miR-505-3p; hsa-miR-22-5p; hsa-miR-34a-5p; hsa-miR-130a-3p; hsa-miR-148b-3p; hsa-miR-532-5p; hsa-miR-30a-5p; hsa-miR-125a-5p; hsa-miR-339-3p
Diseases (MNDR)		Myasthenia Gravis Autoimmune Experimental		over-represented		4.12e-12		9.91e-10		9.91e-10		hsa-miR-155-5p; hsa-miR-885-5p; hsa-miR-130b-3p; hsa-miR-365a-3p; hsa-miR-27a-3p; hsa-miR-199a-3p; hsa-miR-122-5p; hsa-miR-22-5p; hsa-miR-34a-5p; hsa-miR-532-5p; hsa-miR-30a-5p; hsa-miR-125a-5p
Diseases (MNDR)		osteosarcoma		over-represented		4.85e-12		9.91e-10		9.91e-10		hsa-miR-126-3p; hsa-miR-374a-5p; hsa-miR-155-5p; hsa-miR-885-5p; hsa-miR-130b-3p; hsa-miR-365a-3p; hsa-miR-27a-3p; hsa-miR-199a-3p; hsa-miR-122-5p; hsa-miR-505-3p; hsa-miR-22-5p; hsa-miR-34a-5p; hsa-miR-130a-3p; hsa-miR-148b-3p; hsa-miR-30a-5p; hsa-miR-125a-5p; hsa-miR-339-3p
Diseases (MNDR)		renal clear cell carcinoma		over-represented		9.00e-12		1.37e-9		1.37e-9		hsa-miR-126-3p; hsa-miR-374a-5p; hsa-miR-155-5p; hsa-miR-885-5p; hsa-miR-130b-3p; hsa-miR-365a-3p; hsa-miR-27a-3p; hsa-miR-199a-3p; hsa-miR-122-5p; hsa-miR-505-3p; hsa-miR-22-5p; hsa-miR-34a-5p; hsa-miR-130a-3p; hsa-miR-532-5p; hsa-miR-30a-5p; hsa-miR-125a-5p; hsa-miR-339-3p
Diseases (MNDR)		intracranial aneurysm		over-represented		1.12e-11		1.37e-9		1.37e-9		hsa-miR-126-3p; hsa-miR-374a-5p; hsa-miR-155-5p; hsa-miR-130b-3p; hsa-miR-365a-3p; hsa-miR-27a-3p; hsa-miR-122-5p; hsa-miR-505-3p; hsa-miR-22-5p; hsa-miR-34a-5p; hsa-miR-130a-3p; hsa-miR-148b-3p; hsa-miR-532-5p; hsa-miR-125a-5p; hsa-miR-339-3p
Localization (RNALocate)		exosome		over-represented		1.59e-11		1.75e-10		1.75e-10		hsa-miR-126-3p; hsa-miR-374a-5p; hsa-miR-155-5p; hsa-miR-885-5p; hsa-miR-130b-3p; hsa-miR-365a-3p; hsa-miR-27a-3p; hsa-miR-199a-3p; hsa-miR-122-5p; hsa-miR-22-5p; hsa-miR-34a-5p; hsa-miR-130a-3p; hsa-miR-148b-3p; hsa-miR-532-5p; hsa-miR-30a-5p; hsa-miR-125a-5p; hsa-miR-339-3p
Diseases (MNDR)		autosomal recessive limb-girdle muscular dystrophy type 2B		over-represented		9.69e-11		9.90e-9		9.90e-9		hsa-miR-126-3p; hsa-miR-155-5p; hsa-miR-130b-3p; hsa-miR-27a-3p; hsa-miR-34a-5p; hsa-miR-130a-3p; hsa-miR-148b-3p; hsa-miR-30a-5p; hsa-miR-125a-5p
Diseases (MNDR)		acute myeloid leukemia		over-represented		1.24e-10		1.09e-8		1.09e-8		hsa-miR-126-3p; hsa-miR-374a-5p; hsa-miR-155-5p; hsa-miR-885-5p; hsa-miR-130b-3p; hsa-miR-27a-3p; hsa-miR-199a-3p; hsa-miR-505-3p; hsa-miR-34a-5p; hsa-miR-130a-3p; hsa-miR-148b-3p; hsa-miR-30a-5p; hsa-miR-125a-5p
Diseases (MNDR)		Hodgkins lymphoma		over-represented		3.32e-10		2.29e-8		2.29e-8		hsa-miR-126-3p; hsa-miR-374a-5p; hsa-miR-155-5p; hsa-miR-130b-3p; hsa-miR-365a-3p; hsa-miR-27a-3p; hsa-miR-199a-3p; hsa-miR-505-3p; hsa-miR-22-5p; hsa-miR-34a-5p; hsa-miR-130a-3p; hsa-miR-148b-3p; hsa-miR-532-5p; hsa-miR-30a-5p; hsa-miR-125a-5p
Diseases (MNDR)		Parkinsons disease		over-represented		3.36e-10		2.29e-8		2.29e-8		hsa-miR-126-3p; hsa-miR-374a-5p; hsa-miR-155-5p; hsa-miR-27a-3p; hsa-miR-199a-3p; hsa-miR-505-3p; hsa-miR-22-5p; hsa-miR-34a-5p; hsa-miR-130a-3p; hsa-miR-148b-3p; hsa-miR-532-5p; hsa-miR-30a-5p; hsa-miR-125a-5p
Diseases (MNDR)		synovial sarcoma		over-represented		3.85e-10		2.30e-8		2.30e-8		hsa-miR-126-3p; hsa-miR-374a-5p; hsa-miR-155-5p; hsa-miR-130b-3p; hsa-miR-27a-3p; hsa-miR-199a-3p; hsa-miR-122-5p; hsa-miR-34a-5p; hsa-miR-130a-3p; hsa-miR-148b-3p; hsa-miR-30a-5p; hsa-miR-125a-5p
Diseases (MNDR)		papillary renal cell carcinoma		over-represented		4.12e-10		2.30e-8		2.30e-8		hsa-miR-126-3p; hsa-miR-374a-5p; hsa-miR-155-5p; hsa-miR-885-5p; hsa-miR-130b-3p; hsa-miR-365a-3p; hsa-miR-27a-3p; hsa-miR-199a-3p; hsa-miR-505-3p; hsa-miR-22-5p; hsa-miR-34a-5p; hsa-miR-148b-3p; hsa-miR-532-5p; hsa-miR-30a-5p; hsa-miR-125a-5p; hsa-miR-339-3p
Diseases (MNDR)		melanoma		over-represented		5.82e-10		2.98e-8		2.98e-8		hsa-miR-126-3p; hsa-miR-374a-5p; hsa-miR-155-5p; hsa-miR-885-5p; hsa-miR-130b-3p; hsa-miR-365a-3p; hsa-miR-27a-3p; hsa-miR-199a-3p; hsa-miR-122-5p; hsa-miR-22-5p; hsa-miR-34a-5p; hsa-miR-130a-3p; hsa-miR-148b-3p; hsa-miR-532-5p; hsa-miR-30a-5p; hsa-miR-125a-5p; hsa-miR-339-3p
Localization (RNALocate)		Cytoplasm		over-represented		7.08e-10		3.89e-9		3.89e-9		hsa-miR-126-3p; hsa-miR-374a-5p; hsa-miR-130b-3p; hsa-miR-365a-3p; hsa-miR-27a-3p; hsa-miR-199a-3p; hsa-miR-122-5p; hsa-miR-505-3p; hsa-miR-34a-5p; hsa-miR-130a-3p; hsa-miR-148b-3p; hsa-miR-532-5p; hsa-miR-30a-5p; hsa-miR-125a-5p; hsa-miR-339-3p
Diseases (MNDR)		neurodegenerative disease		over-represented		7.15e-10		3.37e-8		3.37e-8		hsa-miR-126-3p; hsa-miR-374a-5p; hsa-miR-155-5p; hsa-miR-885-5p; hsa-miR-130b-3p; hsa-miR-365a-3p; hsa-miR-27a-3p; hsa-miR-199a-3p; hsa-miR-122-5p; hsa-miR-505-3p; hsa-miR-22-5p; hsa-miR-34a-5p; hsa-miR-130a-3p; hsa-miR-148b-3p; hsa-miR-532-5p; hsa-miR-30a-5p; hsa-miR-125a-5p; hsa-miR-339-3p
Diseases (MNDR)		Carcinoma Renal Cell		over-represented		7.92e-10		3.47e-8		3.47e-8		hsa-miR-126-3p; hsa-miR-374a-5p; hsa-miR-155-5p; hsa-miR-885-5p; hsa-miR-130b-3p; hsa-miR-365a-3p; hsa-miR-27a-3p; hsa-miR-199a-3p; hsa-miR-505-3p; hsa-miR-22-5p; hsa-miR-34a-5p; hsa-miR-130a-3p; hsa-miR-148b-3p; hsa-miR-30a-5p; hsa-miR-125a-5p
Annotations derived over miRTarBase (Gene Ontology)		monocyte activation GO0042117		over-represented		9.44e-10		9.06e-6		9.06e-6		hsa-miR-126-3p; hsa-miR-155-5p; hsa-miR-130b-3p; hsa-miR-122-5p; hsa-miR-505-3p; hsa-miR-34a-5p; hsa-miR-130a-3p; hsa-miR-148b-3p; hsa-miR-30a-5p; hsa-miR-125a-5p
Diseases (MNDR)		rectum adenocarcinoma		over-represented		1.32e-9		5.09e-8		5.09e-8		hsa-miR-126-3p; hsa-miR-374a-5p; hsa-miR-155-5p; hsa-miR-130b-3p; hsa-miR-365a-3p; hsa-miR-27a-3p; hsa-miR-199a-3p; hsa-miR-505-3p; hsa-miR-22-5p; hsa-miR-34a-5p; hsa-miR-130a-3p; hsa-miR-30a-5p; hsa-miR-125a-5p; hsa-miR-339-3p
Diseases (MNDR)		B-cell lymphoma		over-represented		1.33e-9		5.09e-8		5.09e-8		hsa-miR-126-3p; hsa-miR-374a-5p; hsa-miR-155-5p; hsa-miR-130b-3p; hsa-miR-365a-3p; hsa-miR-27a-3p; hsa-miR-199a-3p; hsa-miR-122-5p; hsa-miR-22-5p; hsa-miR-34a-5p; hsa-miR-130a-3p; hsa-miR-30a-5p; hsa-miR-125a-5p
GO Biological process (miRPathDB)		leukocyte activation		over-represented		1.40e-9		3.78e-6		3.78e-6		hsa-miR-126-3p; hsa-miR-155-5p; hsa-miR-27a-3p; hsa-miR-505-3p; hsa-miR-34a-5p; hsa-miR-130a-3p; hsa-miR-148b-3p; hsa-miR-30a-5p; hsa-miR-125a-5p
Localization (RNALocate)		Mitochondrion		over-represented		1.79e-9		6.57e-9		6.57e-9		hsa-miR-126-3p; hsa-miR-374a-5p; hsa-miR-155-5p; hsa-miR-130b-3p; hsa-miR-365a-3p; hsa-miR-27a-3p; hsa-miR-199a-3p; hsa-miR-122-5p; hsa-miR-505-3p; hsa-miR-22-5p; hsa-miR-34a-5p; hsa-miR-130a-3p; hsa-miR-148b-3p; hsa-miR-532-5p; hsa-miR-30a-5p; hsa-miR-125a-5p; hsa-miR-339-3p
Diseases (MNDR)		lymphoma		over-represented		2.00e-9		7.21e-8		7.21e-8		hsa-miR-126-3p; hsa-miR-374a-5p; hsa-miR-155-5p; hsa-miR-130b-3p; hsa-miR-365a-3p; hsa-miR-27a-3p; hsa-miR-122-5p; hsa-miR-505-3p; hsa-miR-22-5p; hsa-miR-34a-5p; hsa-miR-130a-3p; hsa-miR-148b-3p; hsa-miR-532-5p; hsa-miR-30a-5p; hsa-miR-125a-5p; hsa-miR-339-3p
Diseases (MNDR)		relapsing-remitting multiple sclerosis		over-represented		2.47e-9		8.41e-8		8.41e-8		hsa-miR-126-3p; hsa-miR-374a-5p; hsa-miR-155-5p; hsa-miR-885-5p; hsa-miR-130b-3p; hsa-miR-365a-3p; hsa-miR-27a-3p; hsa-miR-505-3p; hsa-miR-22-5p; hsa-miR-34a-5p; hsa-miR-130a-3p; hsa-miR-148b-3p; hsa-miR-532-5p; hsa-miR-30a-5p; hsa-miR-125a-5p
Annotations derived over miRTarBase (Gene Ontology)		cell maturation GO0048469		over-represented		2.80e-9		9.36e-6		9.36e-6		hsa-miR-126-3p; hsa-miR-374a-5p; hsa-miR-155-5p; hsa-miR-130b-3p; hsa-miR-27a-3p; hsa-miR-199a-3p; hsa-miR-122-5p; hsa-miR-34a-5p; hsa-miR-130a-3p; hsa-miR-148b-3p; hsa-miR-125a-5p
Diseases (MNDR)		Multiple Sclerosis Chronic Progressive		over-represented		3.02e-9		9.75e-8		9.75e-8		hsa-miR-126-3p; hsa-miR-374a-5p; hsa-miR-155-5p; hsa-miR-130b-3p; hsa-miR-365a-3p; hsa-miR-27a-3p; hsa-miR-22-5p; hsa-miR-34a-5p; hsa-miR-130a-3p; hsa-miR-532-5p; hsa-miR-30a-5p; hsa-miR-125a-5p
Diseases (MNDR)		oral squamous cell carcinoma		over-represented		3.62e-9		1.11e-7		1.11e-7		hsa-miR-126-3p; hsa-miR-374a-5p; hsa-miR-155-5p; hsa-miR-885-5p; hsa-miR-130b-3p; hsa-miR-365a-3p; hsa-miR-27a-3p; hsa-miR-199a-3p; hsa-miR-122-5p; hsa-miR-34a-5p; hsa-miR-130a-3p; hsa-miR-148b-3p; hsa-miR-532-5p; hsa-miR-30a-5p; hsa-miR-125a-5p
Annotations derived over miRTarBase (Gene Ontology)		positive regulation of nitric-oxide synthase activity GO0051000		over-represented		3.88e-9		9.36e-6		9.36e-6		hsa-miR-126-3p; hsa-miR-374a-5p; hsa-miR-155-5p; hsa-miR-130b-3p; hsa-miR-365a-3p; hsa-miR-27a-3p; hsa-miR-199a-3p; hsa-miR-122-5p; hsa-miR-34a-5p; hsa-miR-130a-3p; hsa-miR-148b-3p; hsa-miR-532-5p; hsa-miR-30a-5p; hsa-miR-125a-5p
Annotations derived over miRTarBase (Gene Ontology)		mitochondrial fragmentation involved in apoptotic process GO0043653		over-represented		3.90e-9		9.36e-6		9.36e-6		hsa-miR-155-5p; hsa-miR-130b-3p; hsa-miR-365a-3p; hsa-miR-27a-3p; hsa-miR-122-5p; hsa-miR-505-3p; hsa-miR-34a-5p; hsa-miR-130a-3p; hsa-miR-148b-3p; hsa-miR-30a-5p
Diseases (MNDR)		non-Hodgkin lymphoma		over-represented		3.97e-9		1.12e-7		1.12e-7		hsa-miR-126-3p; hsa-miR-155-5p; hsa-miR-27a-3p; hsa-miR-199a-3p; hsa-miR-122-5p; hsa-miR-34a-5p; hsa-miR-130a-3p; hsa-miR-148b-3p; hsa-miR-532-5p
Diseases (MNDR)		vascular disease		over-represented		4.09e-9		1.12e-7		1.12e-7		hsa-miR-126-3p; hsa-miR-374a-5p; hsa-miR-155-5p; hsa-miR-885-5p; hsa-miR-130b-3p; hsa-miR-365a-3p; hsa-miR-27a-3p; hsa-miR-199a-3p; hsa-miR-122-5p; hsa-miR-505-3p; hsa-miR-22-5p; hsa-miR-34a-5p; hsa-miR-130a-3p; hsa-miR-148b-3p; hsa-miR-532-5p; hsa-miR-30a-5p; hsa-miR-125a-5p; hsa-miR-339-3p
Diseases (MNDR)		distal muscular dystrophy		over-represented		4.40e-9		1.12e-7		1.12e-7		hsa-miR-126-3p; hsa-miR-155-5p; hsa-miR-27a-3p; hsa-miR-199a-3p; hsa-miR-122-5p; hsa-miR-34a-5p; hsa-miR-130a-3p; hsa-miR-30a-5p; hsa-miR-125a-5p
Diseases (MNDR)		psoriasis		over-represented		4.40e-9		1.12e-7		1.12e-7		hsa-miR-126-3p; hsa-miR-374a-5p; hsa-miR-155-5p; hsa-miR-365a-3p; hsa-miR-27a-3p; hsa-miR-122-5p; hsa-miR-34a-5p; hsa-miR-130a-3p; hsa-miR-30a-5p
Diseases (MNDR)		urinary bladder cancer		over-represented		5.86e-9		1.44e-7		1.44e-7		hsa-miR-126-3p; hsa-miR-155-5p; hsa-miR-130b-3p; hsa-miR-365a-3p; hsa-miR-27a-3p; hsa-miR-199a-3p; hsa-miR-122-5p; hsa-miR-22-5p; hsa-miR-34a-5p; hsa-miR-130a-3p; hsa-miR-30a-5p
Diseases (MNDR)		lung small cell carcinoma		over-represented		6.23e-9		1.47e-7		1.47e-7		hsa-miR-126-3p; hsa-miR-155-5p; hsa-miR-885-5p; hsa-miR-130b-3p; hsa-miR-27a-3p; hsa-miR-199a-3p; hsa-miR-122-5p; hsa-miR-505-3p; hsa-miR-22-5p; hsa-miR-34a-5p; hsa-miR-130a-3p; hsa-miR-148b-3p; hsa-miR-30a-5p
Diseases (MNDR)		renal cell carcinoma		over-represented		7.06e-9		1.60e-7		1.60e-7		hsa-miR-126-3p; hsa-miR-155-5p; hsa-miR-130b-3p; hsa-miR-365a-3p; hsa-miR-27a-3p; hsa-miR-199a-3p; hsa-miR-122-5p; hsa-miR-34a-5p; hsa-miR-532-5p; hsa-miR-30a-5p; hsa-miR-125a-5p
Diseases (MNDR)		Niemann-Pick disease		over-represented		7.57e-9		1.66e-7		1.66e-7		hsa-miR-126-3p; hsa-miR-374a-5p; hsa-miR-155-5p; hsa-miR-130b-3p; hsa-miR-365a-3p; hsa-miR-34a-5p; hsa-miR-130a-3p; hsa-miR-532-5p
Diseases (MNDR)		eye disease		over-represented		8.81e-9		1.80e-7		1.80e-7		hsa-miR-374a-5p; hsa-miR-155-5p; hsa-miR-885-5p; hsa-miR-130b-3p; hsa-miR-365a-3p; hsa-miR-27a-3p; hsa-miR-199a-3p; hsa-miR-122-5p; hsa-miR-505-3p; hsa-miR-22-5p; hsa-miR-34a-5p; hsa-miR-130a-3p; hsa-miR-148b-3p; hsa-miR-532-5p; hsa-miR-30a-5p; hsa-miR-125a-5p
Diseases (MNDR)		lung cancer		over-represented		8.95e-9		1.80e-7		1.80e-7		hsa-miR-126-3p; hsa-miR-155-5p; hsa-miR-885-5p; hsa-miR-130b-3p; hsa-miR-365a-3p; hsa-miR-27a-3p; hsa-miR-199a-3p; hsa-miR-122-5p; hsa-miR-505-3p; hsa-miR-22-5p; hsa-miR-34a-5p; hsa-miR-130a-3p; hsa-miR-148b-3p; hsa-miR-532-5p; hsa-miR-30a-5p; hsa-miR-125a-5p; hsa-miR-339-3p
Diseases (MNDR)		Carcinoma Non-Small-Cell Lung		over-represented		9.10e-9		1.80e-7		1.80e-7		hsa-miR-126-3p; hsa-miR-374a-5p; hsa-miR-155-5p; hsa-miR-130b-3p; hsa-miR-365a-3p; hsa-miR-27a-3p; hsa-miR-122-5p; hsa-miR-34a-5p; hsa-miR-130a-3p; hsa-miR-148b-3p; hsa-miR-30a-5p; hsa-miR-125a-5p
Diseases (MNDR)		autosomal recessive limb-girdle muscular dystrophy type 2A		over-represented		9.75e-9		1.87e-7		1.87e-7		hsa-miR-126-3p; hsa-miR-155-5p; hsa-miR-27a-3p; hsa-miR-199a-3p; hsa-miR-34a-5p; hsa-miR-130a-3p; hsa-miR-30a-5p; hsa-miR-125a-5p
Annotations derived over miRTarBase (Gene Ontology)		CSF1-CSF1R complex GO1990682		over-represented		1.01e-8		1.94e-5		1.94e-5		hsa-miR-155-5p; hsa-miR-130b-3p; hsa-miR-505-3p; hsa-miR-34a-5p; hsa-miR-130a-3p; hsa-miR-148b-3p
Diseases (MNDR)		hepatocellular carcinoma		over-represented		1.21e-8		2.22e-7		2.22e-7		hsa-miR-126-3p; hsa-miR-374a-5p; hsa-miR-155-5p; hsa-miR-885-5p; hsa-miR-130b-3p; hsa-miR-365a-3p; hsa-miR-27a-3p; hsa-miR-199a-3p; hsa-miR-122-5p; hsa-miR-505-3p; hsa-miR-22-5p; hsa-miR-34a-5p; hsa-miR-130a-3p; hsa-miR-148b-3p; hsa-miR-532-5p; hsa-miR-30a-5p; hsa-miR-125a-5p; hsa-miR-339-3p
Diseases (MNDR)		multiple myeloma		over-represented		1.23e-8		2.22e-7		2.22e-7		hsa-miR-126-3p; hsa-miR-374a-5p; hsa-miR-155-5p; hsa-miR-130b-3p; hsa-miR-365a-3p; hsa-miR-27a-3p; hsa-miR-122-5p; hsa-miR-505-3p; hsa-miR-34a-5p; hsa-miR-130a-3p; hsa-miR-532-5p; hsa-miR-30a-5p; hsa-miR-125a-5p
Diseases (MNDR)		brain disease		over-represented		1.29e-8		2.23e-7		2.23e-7		hsa-miR-126-3p; hsa-miR-155-5p; hsa-miR-885-5p; hsa-miR-130b-3p; hsa-miR-365a-3p; hsa-miR-27a-3p; hsa-miR-199a-3p; hsa-miR-122-5p; hsa-miR-505-3p; hsa-miR-22-5p; hsa-miR-34a-5p; hsa-miR-130a-3p; hsa-miR-148b-3p; hsa-miR-532-5p; hsa-miR-30a-5p; hsa-miR-125a-5p; hsa-miR-339-3p
Diseases (MNDR)		intellectual disability		over-represented		1.32e-8		2.23e-7		2.23e-7		hsa-miR-126-3p; hsa-miR-155-5p; hsa-miR-885-5p; hsa-miR-130b-3p; hsa-miR-27a-3p; hsa-miR-199a-3p; hsa-miR-122-5p; hsa-miR-505-3p; hsa-miR-22-5p; hsa-miR-34a-5p; hsa-miR-130a-3p; hsa-miR-148b-3p; hsa-miR-30a-5p; hsa-miR-125a-5p
Diseases (MNDR)		lung adenocarcinoma		over-represented		1.36e-8		2.23e-7		2.23e-7		hsa-miR-126-3p; hsa-miR-374a-5p; hsa-miR-155-5p; hsa-miR-885-5p; hsa-miR-130b-3p; hsa-miR-27a-3p; hsa-miR-199a-3p; hsa-miR-122-5p; hsa-miR-505-3p; hsa-miR-22-5p; hsa-miR-34a-5p; hsa-miR-130a-3p; hsa-miR-148b-3p; hsa-miR-532-5p; hsa-miR-30a-5p; hsa-miR-125a-5p; hsa-miR-339-3p
Diseases (MNDR)		endometrial cancer		over-represented		1.38e-8		2.23e-7		2.23e-7		hsa-miR-126-3p; hsa-miR-155-5p; hsa-miR-130b-3p; hsa-miR-27a-3p; hsa-miR-505-3p; hsa-miR-34a-5p; hsa-miR-130a-3p; hsa-miR-30a-5p; hsa-miR-125a-5p
Diseases (MNDR)		Uterine Cervical Neoplasms		over-represented		1.45e-8		2.28e-7		2.28e-7		hsa-miR-126-3p; hsa-miR-374a-5p; hsa-miR-155-5p; hsa-miR-130b-3p; hsa-miR-27a-3p; hsa-miR-122-5p; hsa-miR-34a-5p; hsa-miR-130a-3p; hsa-miR-30a-5p; hsa-miR-125a-5p
GO Molecular function (miRPathDB)		protein phosphatase binding		over-represented		1.45e-8		5.08e-6		5.08e-6		hsa-miR-126-3p; hsa-miR-155-5p; hsa-miR-130b-3p; hsa-miR-27a-3p; hsa-miR-34a-5p; hsa-miR-30a-5p; hsa-miR-125a-5p
Diseases (MNDR)		lupus nephritis		over-represented		1.77e-8		2.71e-7		2.71e-7		hsa-miR-126-3p; hsa-miR-155-5p; hsa-miR-130b-3p; hsa-miR-365a-3p; hsa-miR-27a-3p; hsa-miR-122-5p; hsa-miR-34a-5p; hsa-miR-30a-5p
Annotations derived over miRTarBase (Gene Ontology)		BAX complex GO0097144		over-represented		1.80e-8		2.16e-5		2.16e-5		hsa-miR-365a-3p; hsa-miR-122-5p; hsa-miR-34a-5p; hsa-miR-148b-3p; hsa-miR-30a-5p
Annotations derived over miRTarBase (Gene Ontology)		B cell receptor apoptotic signaling pathway GO1990117		over-represented		1.80e-8		2.16e-5		2.16e-5		hsa-miR-365a-3p; hsa-miR-122-5p; hsa-miR-34a-5p; hsa-miR-148b-3p; hsa-miR-30a-5p
Annotations derived over miRTarBase (Gene Ontology)		release of matrix enzymes from mitochondria GO0032976		over-represented		1.80e-8		2.16e-5		2.16e-5		hsa-miR-365a-3p; hsa-miR-122-5p; hsa-miR-34a-5p; hsa-miR-148b-3p; hsa-miR-30a-5p
Target genes (miRTarBase)		BAX		over-represented		1.80e-8		7.46e-5		7.46e-5		hsa-miR-365a-3p; hsa-miR-122-5p; hsa-miR-34a-5p; hsa-miR-148b-3p; hsa-miR-30a-5p
Diseases (MNDR)		carcinoma		over-represented		1.81e-8		2.71e-7		2.71e-7		hsa-miR-126-3p; hsa-miR-155-5p; hsa-miR-885-5p; hsa-miR-130b-3p; hsa-miR-365a-3p; hsa-miR-27a-3p; hsa-miR-199a-3p; hsa-miR-122-5p; hsa-miR-505-3p; hsa-miR-22-5p; hsa-miR-34a-5p; hsa-miR-130a-3p; hsa-miR-148b-3p; hsa-miR-532-5p; hsa-miR-30a-5p; hsa-miR-125a-5p; hsa-miR-339-3p
GO Biological process (miRPathDB)		cell differentiation		over-represented		1.91e-8		1.79e-5		1.79e-5		hsa-miR-126-3p; hsa-miR-155-5p; hsa-miR-130b-3p; hsa-miR-27a-3p; hsa-miR-199a-3p; hsa-miR-34a-5p; hsa-miR-130a-3p; hsa-miR-148b-3p; hsa-miR-30a-5p; hsa-miR-125a-5p; hsa-miR-339-3p
GO Biological process (miRPathDB)		cell population proliferation		over-represented		1.99e-8		1.79e-5		1.79e-5		hsa-miR-126-3p; hsa-miR-155-5p; hsa-miR-130b-3p; hsa-miR-27a-3p; hsa-miR-199a-3p; hsa-miR-505-3p; hsa-miR-34a-5p; hsa-miR-130a-3p; hsa-miR-148b-3p; hsa-miR-30a-5p; hsa-miR-125a-5p; hsa-miR-339-3p
Diseases (MNDR)		medulloblastoma		over-represented		2.17e-8		3.16e-7		3.16e-7		hsa-miR-126-3p; hsa-miR-155-5p; hsa-miR-130b-3p; hsa-miR-365a-3p; hsa-miR-27a-3p; hsa-miR-199a-3p; hsa-miR-22-5p; hsa-miR-34a-5p; hsa-miR-130a-3p; hsa-miR-148b-3p; hsa-miR-30a-5p; hsa-miR-125a-5p; hsa-miR-339-3p
Diseases (MNDR)		meningioma		over-represented		2.49e-8		3.56e-7		3.56e-7		hsa-miR-126-3p; hsa-miR-374a-5p; hsa-miR-155-5p; hsa-miR-27a-3p; hsa-miR-199a-3p; hsa-miR-34a-5p; hsa-miR-130a-3p; hsa-miR-148b-3p; hsa-miR-30a-5p; hsa-miR-125a-5p
Diseases (MNDR)		cholangiocarcinoma		over-represented		2.97e-8		4.13e-7		4.13e-7		hsa-miR-126-3p; hsa-miR-374a-5p; hsa-miR-155-5p; hsa-miR-885-5p; hsa-miR-130b-3p; hsa-miR-365a-3p; hsa-miR-27a-3p; hsa-miR-122-5p; hsa-miR-505-3p; hsa-miR-22-5p; hsa-miR-34a-5p; hsa-miR-130a-3p; hsa-miR-148b-3p; hsa-miR-532-5p; hsa-miR-30a-5p; hsa-miR-125a-5p; hsa-miR-339-3p
GO Biological process (miRPathDB)		developmental process		over-represented		3.10e-8		2.09e-5		2.09e-5		hsa-miR-126-3p; hsa-miR-155-5p; hsa-miR-130b-3p; hsa-miR-27a-3p; hsa-miR-199a-3p; hsa-miR-34a-5p; hsa-miR-130a-3p; hsa-miR-148b-3p; hsa-miR-30a-5p; hsa-miR-125a-5p; hsa-miR-339-3p
Diseases (MNDR)		leukemia		over-represented		3.25e-8		4.43e-7		4.43e-7		hsa-miR-126-3p; hsa-miR-374a-5p; hsa-miR-155-5p; hsa-miR-885-5p; hsa-miR-130b-3p; hsa-miR-365a-3p; hsa-miR-27a-3p; hsa-miR-199a-3p; hsa-miR-122-5p; hsa-miR-22-5p; hsa-miR-34a-5p; hsa-miR-130a-3p; hsa-miR-148b-3p; hsa-miR-532-5p; hsa-miR-30a-5p; hsa-miR-125a-5p; hsa-miR-339-3p
Diseases (MNDR)		chronic lymphocytic leukemia		over-represented		3.45e-8		4.60e-7		4.60e-7		hsa-miR-126-3p; hsa-miR-155-5p; hsa-miR-130b-3p; hsa-miR-27a-3p; hsa-miR-122-5p; hsa-miR-34a-5p; hsa-miR-130a-3p; hsa-miR-532-5p; hsa-miR-30a-5p; hsa-miR-125a-5p
Diseases (MNDR)		type 2 diabetes mellitus		over-represented		3.80e-8		4.95e-7		4.95e-7		hsa-miR-126-3p; hsa-miR-155-5p; hsa-miR-27a-3p; hsa-miR-122-5p; hsa-miR-34a-5p; hsa-miR-130a-3p; hsa-miR-30a-5p; hsa-miR-125a-5p
Gene Ontology (miRWalk)		GO0042117 monocyte activation		over-represented		3.89e-8		1.69e-4		1.69e-4		hsa-miR-126-3p; hsa-miR-155-5p; hsa-miR-130b-3p; hsa-miR-122-5p; hsa-miR-505-3p; hsa-miR-130a-3p; hsa-miR-148b-3p
Diseases (MNDR)		Atrophy		over-represented		4.31e-8		5.50e-7		5.50e-7		hsa-miR-126-3p; hsa-miR-155-5p; hsa-miR-27a-3p; hsa-miR-122-5p; hsa-miR-34a-5p; hsa-miR-30a-5p; hsa-miR-125a-5p
Diseases (MNDR)		multiple sclerosis		over-represented		4.66e-8		5.71e-7		5.71e-7		hsa-miR-126-3p; hsa-miR-155-5p; hsa-miR-365a-3p; hsa-miR-27a-3p; hsa-miR-199a-3p; hsa-miR-122-5p; hsa-miR-34a-5p; hsa-miR-30a-5p
Diseases (MNDR)		squamous cell carcinoma		over-represented		4.69e-8		5.71e-7		5.71e-7		hsa-miR-126-3p; hsa-miR-155-5p; hsa-miR-130b-3p; hsa-miR-365a-3p; hsa-miR-27a-3p; hsa-miR-199a-3p; hsa-miR-122-5p; hsa-miR-34a-5p; hsa-miR-130a-3p; hsa-miR-30a-5p; hsa-miR-125a-5p
Diseases (MNDR)		Neoplasms		over-represented		4.78e-8		5.71e-7		5.71e-7		hsa-miR-126-3p; hsa-miR-155-5p; hsa-miR-27a-3p; hsa-miR-122-5p; hsa-miR-34a-5p; hsa-miR-130a-3p; hsa-miR-532-5p; hsa-miR-30a-5p; hsa-miR-125a-5p
Diseases (MNDR)		nasopharynx carcinoma		over-represented		4.84e-8		5.71e-7		5.71e-7		hsa-miR-126-3p; hsa-miR-374a-5p; hsa-miR-155-5p; hsa-miR-885-5p; hsa-miR-365a-3p; hsa-miR-27a-3p; hsa-miR-199a-3p; hsa-miR-122-5p; hsa-miR-505-3p; hsa-miR-34a-5p; hsa-miR-130a-3p; hsa-miR-148b-3p; hsa-miR-532-5p; hsa-miR-30a-5p; hsa-miR-125a-5p; hsa-miR-339-3p
Annotations derived over miRTarBase (Gene Ontology)		beta-catenin-TCF7L2 complex GO0070369		over-represented		4.88e-8		4.98e-5		4.98e-5		hsa-miR-126-3p; hsa-miR-155-5p; hsa-miR-885-5p; hsa-miR-130b-3p; hsa-miR-505-3p; hsa-miR-34a-5p; hsa-miR-130a-3p; hsa-miR-148b-3p; hsa-miR-30a-5p
GO Biological process (miRPathDB)		muscle structure development		over-represented		5.12e-8		2.58e-5		2.58e-5		hsa-miR-126-3p; hsa-miR-155-5p; hsa-miR-130b-3p; hsa-miR-27a-3p; hsa-miR-199a-3p; hsa-miR-34a-5p; hsa-miR-130a-3p; hsa-miR-148b-3p; hsa-miR-125a-5p; hsa-miR-339-3p
Annotations derived over miRTarBase (Gene Ontology)		pore complex GO0046930		over-represented		5.51e-8		4.98e-5		4.98e-5		hsa-miR-126-3p; hsa-miR-155-5p; hsa-miR-130b-3p; hsa-miR-365a-3p; hsa-miR-122-5p; hsa-miR-34a-5p; hsa-miR-130a-3p; hsa-miR-148b-3p; hsa-miR-30a-5p; hsa-miR-125a-5p
Diseases (MNDR)		Hypoxia-Ischemia Brain		over-represented		5.68e-8		6.58e-7		6.58e-7		hsa-miR-126-3p; hsa-miR-374a-5p; hsa-miR-155-5p; hsa-miR-27a-3p; hsa-miR-122-5p; hsa-miR-34a-5p; hsa-miR-125a-5p
Annotations derived over miRTarBase (Gene Ontology)		positive regulation of apoptotic DNA fragmentation GO1902512		over-represented		5.71e-8		4.98e-5		4.98e-5		hsa-miR-155-5p; hsa-miR-365a-3p; hsa-miR-122-5p; hsa-miR-34a-5p; hsa-miR-148b-3p; hsa-miR-30a-5p
GO Biological process (miRPathDB)		cell development		over-represented		6.38e-8		2.58e-5		2.58e-5		hsa-miR-126-3p; hsa-miR-155-5p; hsa-miR-130b-3p; hsa-miR-27a-3p; hsa-miR-199a-3p; hsa-miR-34a-5p; hsa-miR-130a-3p; hsa-miR-148b-3p; hsa-miR-30a-5p; hsa-miR-125a-5p
GO Biological process (miRPathDB)		morphogenesis of a branching epithelium		over-represented		6.69e-8		2.58e-5		2.58e-5		hsa-miR-126-3p; hsa-miR-27a-3p; hsa-miR-199a-3p; hsa-miR-505-3p; hsa-miR-34a-5p; hsa-miR-130a-3p; hsa-miR-148b-3p; hsa-miR-125a-5p
Annotations derived over miRTarBase (Gene Ontology)		positive regulation of histone H3-K4 methylation GO0051571		over-represented		6.82e-8		5.45e-5		5.45e-5		hsa-miR-126-3p; hsa-miR-374a-5p; hsa-miR-155-5p; hsa-miR-885-5p; hsa-miR-130b-3p; hsa-miR-27a-3p; hsa-miR-199a-3p; hsa-miR-34a-5p; hsa-miR-130a-3p; hsa-miR-148b-3p; hsa-miR-30a-5p; hsa-miR-125a-5p
Diseases (MNDR)		liposarcoma		over-represented		7.17e-8		8.14e-7		8.14e-7		hsa-miR-126-3p; hsa-miR-374a-5p; hsa-miR-155-5p; hsa-miR-365a-3p; hsa-miR-27a-3p; hsa-miR-122-5p; hsa-miR-505-3p; hsa-miR-34a-5p; hsa-miR-148b-3p; hsa-miR-30a-5p
Diseases (MNDR)		Polycystic Kidney Diseases		over-represented		7.42e-8		8.27e-7		8.27e-7		hsa-miR-126-3p; hsa-miR-155-5p; hsa-miR-365a-3p; hsa-miR-27a-3p; hsa-miR-34a-5p; hsa-miR-30a-5p; hsa-miR-125a-5p
Localization (RNALocate)		Microvesicle		over-represented		8.55e-8		1.97e-7		1.97e-7		hsa-miR-126-3p; hsa-miR-374a-5p; hsa-miR-155-5p; hsa-miR-885-5p; hsa-miR-130b-3p; hsa-miR-27a-3p; hsa-miR-199a-3p; hsa-miR-122-5p; hsa-miR-22-5p; hsa-miR-34a-5p; hsa-miR-130a-3p; hsa-miR-148b-3p; hsa-miR-532-5p; hsa-miR-30a-5p; hsa-miR-125a-5p; hsa-miR-339-3p
Localization (RNALocate)		Nucleus		over-represented		8.95e-8		1.97e-7		1.97e-7		hsa-miR-126-3p; hsa-miR-374a-5p; hsa-miR-155-5p; hsa-miR-130b-3p; hsa-miR-365a-3p; hsa-miR-27a-3p; hsa-miR-199a-3p; hsa-miR-122-5p; hsa-miR-505-3p; hsa-miR-34a-5p; hsa-miR-130a-3p; hsa-miR-148b-3p; hsa-miR-532-5p; hsa-miR-30a-5p; hsa-miR-125a-5p; hsa-miR-339-3p
GO Biological process (miRPathDB)		cell surface receptor signaling pathway		over-represented		9.14e-8		2.91e-5		2.91e-5		hsa-miR-126-3p; hsa-miR-155-5p; hsa-miR-130b-3p; hsa-miR-27a-3p; hsa-miR-199a-3p; hsa-miR-34a-5p; hsa-miR-130a-3p; hsa-miR-148b-3p; hsa-miR-30a-5p; hsa-miR-125a-5p; hsa-miR-339-3p
Pathways (KEGG)		Graft-versus-host disease		over-represented		9.45e-8		3.04e-5		3.04e-5		hsa-miR-155-5p; hsa-miR-130b-3p; hsa-miR-365a-3p; hsa-miR-27a-3p; hsa-miR-199a-3p; hsa-miR-122-5p; hsa-miR-22-5p; hsa-miR-34a-5p; hsa-miR-130a-3p; hsa-miR-148b-3p; hsa-miR-532-5p; hsa-miR-30a-5p; hsa-miR-125a-5p
GO Biological process (miRPathDB)		tube development		over-represented		9.73e-8		2.91e-5		2.91e-5		hsa-miR-126-3p; hsa-miR-155-5p; hsa-miR-130b-3p; hsa-miR-365a-3p; hsa-miR-27a-3p; hsa-miR-199a-3p; hsa-miR-34a-5p; hsa-miR-130a-3p; hsa-miR-148b-3p; hsa-miR-125a-5p
Annotations derived over miRTarBase (Gene Ontology)		growth factor activity GO0008083		over-represented		1.07e-7		7.89e-5		7.89e-5		hsa-miR-126-3p; hsa-miR-374a-5p; hsa-miR-155-5p; hsa-miR-130b-3p; hsa-miR-365a-3p; hsa-miR-27a-3p; hsa-miR-199a-3p; hsa-miR-122-5p; hsa-miR-505-3p; hsa-miR-22-5p; hsa-miR-34a-5p; hsa-miR-130a-3p; hsa-miR-148b-3p; hsa-miR-532-5p; hsa-miR-30a-5p; hsa-miR-125a-5p; hsa-miR-339-3p
Diseases (MNDR)		hematologic cancer		over-represented		1.09e-7		1.17e-6		1.17e-6		hsa-miR-126-3p; hsa-miR-155-5p; hsa-miR-27a-3p; hsa-miR-34a-5p; hsa-miR-148b-3p; hsa-miR-30a-5p; hsa-miR-125a-5p
Diseases (MNDR)		myeloid leukemia		over-represented		1.09e-7		1.17e-6		1.17e-6		hsa-miR-126-3p; hsa-miR-155-5p; hsa-miR-130b-3p; hsa-miR-27a-3p; hsa-miR-34a-5p; hsa-miR-130a-3p; hsa-miR-30a-5p
GO Biological process (miRPathDB)		cell activation		over-represented		1.12e-7		2.94e-5		2.94e-5		hsa-miR-126-3p; hsa-miR-155-5p; hsa-miR-27a-3p; hsa-miR-505-3p; hsa-miR-34a-5p; hsa-miR-130a-3p; hsa-miR-30a-5p; hsa-miR-125a-5p
Diseases (MNDR)		Ovarian Neoplasms		over-represented		1.13e-7		1.20e-6		1.20e-6		hsa-miR-126-3p; hsa-miR-374a-5p; hsa-miR-155-5p; hsa-miR-130b-3p; hsa-miR-27a-3p; hsa-miR-199a-3p; hsa-miR-122-5p; hsa-miR-34a-5p; hsa-miR-130a-3p; hsa-miR-148b-3p; hsa-miR-532-5p; hsa-miR-30a-5p; hsa-miR-125a-5p; hsa-miR-339-3p
GO Biological process (miRPathDB)		chemical homeostasis		over-represented		1.20e-7		2.94e-5		2.94e-5		hsa-miR-126-3p; hsa-miR-365a-3p; hsa-miR-27a-3p; hsa-miR-199a-3p; hsa-miR-34a-5p; hsa-miR-130a-3p; hsa-miR-125a-5p
Diseases (MNDR)		Precursor Cell Lymphoblastic Leukemia-Lymphoma		over-represented		1.26e-7		1.30e-6		1.30e-6		hsa-miR-126-3p; hsa-miR-155-5p; hsa-miR-130b-3p; hsa-miR-27a-3p; hsa-miR-122-5p; hsa-miR-505-3p; hsa-miR-34a-5p; hsa-miR-130a-3p; hsa-miR-30a-5p; hsa-miR-125a-5p
WikiPathways (miRPathDB)		Caloric restriction and aging		over-represented		1.27e-7		2.11e-5		2.11e-5		hsa-miR-126-3p; hsa-miR-155-5p; hsa-miR-27a-3p; hsa-miR-199a-3p; hsa-miR-34a-5p; hsa-miR-125a-5p
Diseases (MNDR)		head and neck squamous cell carcinoma		over-represented		1.27e-7		1.30e-6		1.30e-6		hsa-miR-126-3p; hsa-miR-374a-5p; hsa-miR-155-5p; hsa-miR-130b-3p; hsa-miR-27a-3p; hsa-miR-199a-3p; hsa-miR-122-5p; hsa-miR-505-3p; hsa-miR-22-5p; hsa-miR-34a-5p; hsa-miR-130a-3p; hsa-miR-148b-3p; hsa-miR-30a-5p; hsa-miR-125a-5p
Diseases (MNDR)		Heart Failure		over-represented		1.31e-7		1.32e-6		1.32e-6		hsa-miR-126-3p; hsa-miR-155-5p; hsa-miR-130b-3p; hsa-miR-365a-3p; hsa-miR-27a-3p; hsa-miR-34a-5p; hsa-miR-130a-3p; hsa-miR-30a-5p; hsa-miR-125a-5p
Diseases (MNDR)		lung squamous cell carcinoma		over-represented		1.38e-7		1.35e-6		1.35e-6		hsa-miR-126-3p; hsa-miR-374a-5p; hsa-miR-155-5p; hsa-miR-130b-3p; hsa-miR-365a-3p; hsa-miR-27a-3p; hsa-miR-199a-3p; hsa-miR-122-5p; hsa-miR-505-3p; hsa-miR-34a-5p; hsa-miR-130a-3p; hsa-miR-148b-3p; hsa-miR-532-5p; hsa-miR-30a-5p; hsa-miR-125a-5p
Diseases (MNDR)		skin cancer		over-represented		1.38e-7		1.35e-6		1.35e-6		hsa-miR-126-3p; hsa-miR-155-5p; hsa-miR-27a-3p; hsa-miR-122-5p; hsa-miR-34a-5p; hsa-miR-30a-5p; hsa-miR-125a-5p
WikiPathways (miRPathDB)		Wntbeta-catenin Signaling Pathway in Leukemia		over-represented		1.39e-7		2.11e-5		2.11e-5		hsa-miR-126-3p; hsa-miR-374a-5p; hsa-miR-155-5p; hsa-miR-885-5p; hsa-miR-365a-3p; hsa-miR-27a-3p; hsa-miR-34a-5p; hsa-miR-125a-5p
GO Biological process (miRPathDB)		anatomical structure morphogenesis		over-represented		1.46e-7		3.03e-5		3.03e-5		hsa-miR-126-3p; hsa-miR-155-5p; hsa-miR-27a-3p; hsa-miR-199a-3p; hsa-miR-34a-5p; hsa-miR-130a-3p; hsa-miR-148b-3p; hsa-miR-30a-5p; hsa-miR-125a-5p; hsa-miR-339-3p
GO Biological process (miRPathDB)		regulation of cell population proliferation		over-represented		1.51e-7		3.03e-5		3.03e-5		hsa-miR-126-3p; hsa-miR-155-5p; hsa-miR-130b-3p; hsa-miR-27a-3p; hsa-miR-199a-3p; hsa-miR-505-3p; hsa-miR-34a-5p; hsa-miR-130a-3p; hsa-miR-148b-3p; hsa-miR-125a-5p; hsa-miR-339-3p
Diseases (MNDR)		amyotrophic lateral sclerosis		over-represented		1.52e-7		1.46e-6		1.46e-6		hsa-miR-155-5p; hsa-miR-885-5p; hsa-miR-130b-3p; hsa-miR-365a-3p; hsa-miR-27a-3p; hsa-miR-122-5p; hsa-miR-505-3p; hsa-miR-34a-5p; hsa-miR-130a-3p; hsa-miR-148b-3p; hsa-miR-532-5p; hsa-miR-125a-5p; hsa-miR-339-3p
Diseases (MNDR)		periodontitis		over-represented		1.56e-7		1.47e-6		1.47e-6		hsa-miR-126-3p; hsa-miR-155-5p; hsa-miR-27a-3p; hsa-miR-34a-5p; hsa-miR-130a-3p; hsa-miR-30a-5p; hsa-miR-125a-5p
Diseases (MNDR)		breast cancer		over-represented		1.58e-7		1.47e-6		1.47e-6		hsa-miR-126-3p; hsa-miR-374a-5p; hsa-miR-155-5p; hsa-miR-885-5p; hsa-miR-130b-3p; hsa-miR-365a-3p; hsa-miR-27a-3p; hsa-miR-199a-3p; hsa-miR-122-5p; hsa-miR-505-3p; hsa-miR-22-5p; hsa-miR-34a-5p; hsa-miR-130a-3p; hsa-miR-148b-3p; hsa-miR-532-5p; hsa-miR-30a-5p; hsa-miR-125a-5p; hsa-miR-339-3p
Annotations derived over miRTarBase (Gene Ontology)		positive regulation of neuron apoptotic process GO0043525		over-represented		1.65e-7		1.13e-4		1.13e-4		hsa-miR-126-3p; hsa-miR-374a-5p; hsa-miR-155-5p; hsa-miR-885-5p; hsa-miR-130b-3p; hsa-miR-365a-3p; hsa-miR-27a-3p; hsa-miR-122-5p; hsa-miR-505-3p; hsa-miR-34a-5p; hsa-miR-130a-3p; hsa-miR-148b-3p; hsa-miR-30a-5p
GO Biological process (miRPathDB)		gene silencing		over-represented		1.67e-7		3.03e-5		3.03e-5		hsa-miR-126-3p; hsa-miR-155-5p; hsa-miR-130b-3p; hsa-miR-27a-3p; hsa-miR-505-3p; hsa-miR-34a-5p; hsa-miR-130a-3p; hsa-miR-30a-5p; hsa-miR-125a-5p
GO Biological process (miRPathDB)		tissue development		over-represented		1.77e-7		3.03e-5		3.03e-5		hsa-miR-126-3p; hsa-miR-155-5p; hsa-miR-130b-3p; hsa-miR-27a-3p; hsa-miR-199a-3p; hsa-miR-34a-5p; hsa-miR-130a-3p; hsa-miR-148b-3p; hsa-miR-125a-5p; hsa-miR-339-3p
GO Biological process (miRPathDB)		lipid biosynthetic process		over-represented		1.80e-7		3.03e-5		3.03e-5		hsa-miR-126-3p; hsa-miR-155-5p; hsa-miR-199a-3p; hsa-miR-130a-3p; hsa-miR-125a-5p; hsa-miR-339-3p
Diseases (MNDR)		dermatomyositis		over-represented		2.08e-7		1.90e-6		1.90e-6		hsa-miR-126-3p; hsa-miR-155-5p; hsa-miR-365a-3p; hsa-miR-27a-3p; hsa-miR-199a-3p; hsa-miR-34a-5p; hsa-miR-130a-3p; hsa-miR-148b-3p; hsa-miR-30a-5p
Diseases (MNDR)		oligodendroglioma		over-represented		2.19e-7		1.97e-6		1.97e-6		hsa-miR-126-3p; hsa-miR-374a-5p; hsa-miR-155-5p; hsa-miR-27a-3p; hsa-miR-122-5p; hsa-miR-34a-5p; hsa-miR-125a-5p
GO Biological process (miRPathDB)		cellular protein modification process		over-represented		2.24e-7		3.32e-5		3.32e-5		hsa-miR-126-3p; hsa-miR-155-5p; hsa-miR-130b-3p; hsa-miR-365a-3p; hsa-miR-27a-3p; hsa-miR-199a-3p; hsa-miR-34a-5p; hsa-miR-130a-3p; hsa-miR-148b-3p; hsa-miR-30a-5p; hsa-miR-125a-5p
GO Biological process (miRPathDB)		protein modification process		over-represented		2.24e-7		3.32e-5		3.32e-5		hsa-miR-126-3p; hsa-miR-155-5p; hsa-miR-130b-3p; hsa-miR-365a-3p; hsa-miR-27a-3p; hsa-miR-199a-3p; hsa-miR-34a-5p; hsa-miR-130a-3p; hsa-miR-148b-3p; hsa-miR-30a-5p; hsa-miR-125a-5p
GO Biological process (miRPathDB)		regulation of epithelial cell migration		over-represented		2.46e-7		3.32e-5		3.32e-5		hsa-miR-126-3p; hsa-miR-155-5p; hsa-miR-27a-3p; hsa-miR-199a-3p; hsa-miR-34a-5p; hsa-miR-130a-3p; hsa-miR-30a-5p; hsa-miR-125a-5p
GO Biological process (miRPathDB)		response to reactive oxygen species		over-represented		2.46e-7		3.32e-5		3.32e-5		hsa-miR-126-3p; hsa-miR-155-5p; hsa-miR-27a-3p; hsa-miR-199a-3p; hsa-miR-34a-5p; hsa-miR-130a-3p; hsa-miR-30a-5p; hsa-miR-125a-5p
Annotations derived over miRTarBase (Gene Ontology)		cysteine-type endopeptidase activity involved in execution phase of apoptosis GO0097200		over-represented		2.49e-7		1.56e-4		1.56e-4		hsa-miR-374a-5p; hsa-miR-155-5p; hsa-miR-885-5p; hsa-miR-122-5p; hsa-miR-34a-5p; hsa-miR-30a-5p
Annotations derived over miRTarBase (Gene Ontology)		negative regulation of lymphocyte migration GO2000402		over-represented		2.60e-7		1.56e-4		1.56e-4		hsa-miR-126-3p; hsa-miR-155-5p; hsa-miR-130b-3p; hsa-miR-365a-3p; hsa-miR-27a-3p; hsa-miR-34a-5p; hsa-miR-130a-3p; hsa-miR-148b-3p; hsa-miR-30a-5p; hsa-miR-125a-5p
GO Biological process (miRPathDB)		regulation of autophagy		over-represented		2.85e-7		3.66e-5		3.66e-5		hsa-miR-126-3p; hsa-miR-155-5p; hsa-miR-130b-3p; hsa-miR-27a-3p; hsa-miR-199a-3p; hsa-miR-34a-5p; hsa-miR-130a-3p; hsa-miR-125a-5p
WikiPathways (miRPathDB)		Regulation of toll-like receptor signaling pathway		over-represented		2.93e-7		2.11e-5		2.11e-5		hsa-miR-126-3p; hsa-miR-155-5p; hsa-miR-365a-3p; hsa-miR-34a-5p; hsa-miR-532-5p; hsa-miR-30a-5p; hsa-miR-125a-5p
WikiPathways (miRPathDB)		TNF related weak inducer of apoptosis TWEAK Signaling Pathway		over-represented		2.93e-7		2.11e-5		2.11e-5		hsa-miR-126-3p; hsa-miR-155-5p; hsa-miR-885-5p; hsa-miR-365a-3p; hsa-miR-34a-5p; hsa-miR-30a-5p; hsa-miR-125a-5p
Diseases (MNDR)		rheumatoid arthritis		over-represented		2.99e-7		2.65e-6		2.65e-6		hsa-miR-126-3p; hsa-miR-155-5p; hsa-miR-130b-3p; hsa-miR-27a-3p; hsa-miR-34a-5p; hsa-miR-130a-3p; hsa-miR-30a-5p; hsa-miR-125a-5p
GO Biological process (miRPathDB)		regulation of cell migration		over-represented		3.00e-7		3.68e-5		3.68e-5		hsa-miR-126-3p; hsa-miR-155-5p; hsa-miR-27a-3p; hsa-miR-199a-3p; hsa-miR-34a-5p; hsa-miR-130a-3p; hsa-miR-148b-3p; hsa-miR-30a-5p; hsa-miR-125a-5p
Annotations derived over miRTarBase (Gene Ontology)		negative regulation of cellular protein metabolic process GO0032269		over-represented		3.11e-7		1.76e-4		1.76e-4		hsa-miR-155-5p; hsa-miR-130b-3p; hsa-miR-199a-3p; hsa-miR-34a-5p; hsa-miR-130a-3p; hsa-miR-125a-5p; hsa-miR-339-3p
WikiPathways (miRPathDB)		Extracellular vesicle-mediated signaling in recipient cells		over-represented		3.43e-7		2.11e-5		2.11e-5		hsa-miR-126-3p; hsa-miR-155-5p; hsa-miR-365a-3p; hsa-miR-27a-3p; hsa-miR-199a-3p; hsa-miR-34a-5p; hsa-miR-130a-3p; hsa-miR-30a-5p; hsa-miR-125a-5p
Diseases (MNDR)		heart disease		over-represented		3.72e-7		3.25e-6		3.25e-6		hsa-miR-126-3p; hsa-miR-155-5p; hsa-miR-130b-3p; hsa-miR-365a-3p; hsa-miR-27a-3p; hsa-miR-122-5p; hsa-miR-22-5p; hsa-miR-34a-5p; hsa-miR-130a-3p; hsa-miR-148b-3p; hsa-miR-532-5p; hsa-miR-30a-5p; hsa-miR-125a-5p
Diseases (MNDR)		Urinary Bladder Neoplasms		over-represented		3.76e-7		3.25e-6		3.25e-6		hsa-miR-126-3p; hsa-miR-155-5p; hsa-miR-27a-3p; hsa-miR-122-5p; hsa-miR-34a-5p; hsa-miR-130a-3p; hsa-miR-30a-5p; hsa-miR-125a-5p
Annotations derived over miRTarBase (Gene Ontology)		positive regulation of membrane protein ectodomain proteolysis GO0051044		over-represented		3.88e-7		2.07e-4		2.07e-4		hsa-miR-126-3p; hsa-miR-155-5p; hsa-miR-27a-3p; hsa-miR-199a-3p; hsa-miR-505-3p; hsa-miR-34a-5p; hsa-miR-130a-3p; hsa-miR-148b-3p; hsa-miR-30a-5p; hsa-miR-125a-5p
GO Biological process (miRPathDB)		immune system process		over-represented		4.18e-7		4.90e-5		4.90e-5		hsa-miR-126-3p; hsa-miR-155-5p; hsa-miR-130b-3p; hsa-miR-27a-3p; hsa-miR-34a-5p; hsa-miR-130a-3p; hsa-miR-148b-3p; hsa-miR-30a-5p; hsa-miR-125a-5p
Diseases (MNDR)		Breast Neoplasms		over-represented		4.22e-7		3.60e-6		3.60e-6		hsa-miR-126-3p; hsa-miR-374a-5p; hsa-miR-155-5p; hsa-miR-130b-3p; hsa-miR-365a-3p; hsa-miR-27a-3p; hsa-miR-199a-3p; hsa-miR-122-5p; hsa-miR-505-3p; hsa-miR-34a-5p; hsa-miR-130a-3p; hsa-miR-148b-3p; hsa-miR-532-5p; hsa-miR-30a-5p; hsa-miR-125a-5p; hsa-miR-339-3p
Annotations derived over miRTarBase (Gene Ontology)		Shc-EGFR complex GO0070435		over-represented		4.32e-7		2.07e-4		2.07e-4		hsa-miR-155-5p; hsa-miR-365a-3p; hsa-miR-27a-3p; hsa-miR-122-5p; hsa-miR-30a-5p; hsa-miR-125a-5p
Annotations derived over miRTarBase (Gene Ontology)		nuclear migration along microfilament GO0031022		over-represented		4.32e-7		2.07e-4		2.07e-4		hsa-miR-155-5p; hsa-miR-130b-3p; hsa-miR-27a-3p; hsa-miR-34a-5p; hsa-miR-130a-3p; hsa-miR-148b-3p
GO Biological process (miRPathDB)		response to nutrient levels		over-represented		4.36e-7		4.90e-5		4.90e-5		hsa-miR-126-3p; hsa-miR-155-5p; hsa-miR-27a-3p; hsa-miR-199a-3p; hsa-miR-34a-5p; hsa-miR-130a-3p; hsa-miR-148b-3p; hsa-miR-125a-5p
GO Biological process (miRPathDB)		forebrain development		over-represented		4.98e-7		5.37e-5		5.37e-5		hsa-miR-126-3p; hsa-miR-155-5p; hsa-miR-130b-3p; hsa-miR-27a-3p; hsa-miR-34a-5p; hsa-miR-130a-3p; hsa-miR-125a-5p
GO Biological process (miRPathDB)		multicellular organism development		over-represented		5.27e-7		5.46e-5		5.46e-5		hsa-miR-126-3p; hsa-miR-155-5p; hsa-miR-130b-3p; hsa-miR-27a-3p; hsa-miR-199a-3p; hsa-miR-34a-5p; hsa-miR-130a-3p; hsa-miR-148b-3p; hsa-miR-125a-5p; hsa-miR-339-3p
Annotations derived over miRTarBase (Gene Ontology)		positive regulation of CD8-positive alpha-beta T cell differentiation GO0043378		over-represented		5.29e-7		2.33e-4		2.33e-4		hsa-miR-155-5p; hsa-miR-130b-3p; hsa-miR-365a-3p; hsa-miR-27a-3p; hsa-miR-22-5p; hsa-miR-130a-3p; hsa-miR-148b-3p; hsa-miR-532-5p; hsa-miR-30a-5p
Annotations derived over miRTarBase (Gene Ontology)		sterol binding GO0032934		over-represented		5.48e-7		2.33e-4		2.33e-4		hsa-miR-155-5p; hsa-miR-130b-3p; hsa-miR-365a-3p; hsa-miR-27a-3p; hsa-miR-122-5p; hsa-miR-505-3p; hsa-miR-130a-3p; hsa-miR-148b-3p; hsa-miR-30a-5p; hsa-miR-125a-5p
Annotations derived over miRTarBase (Gene Ontology)		phagolysosome assembly involved in apoptotic cell clearance GO0090387		over-represented		5.58e-7		2.33e-4		2.33e-4		hsa-miR-155-5p; hsa-miR-130b-3p; hsa-miR-27a-3p; hsa-miR-130a-3p; hsa-miR-148b-3p; hsa-miR-30a-5p
Target genes (miRTarBase)		RAB14		over-represented		5.58e-7		0.001156		0.001156		hsa-miR-155-5p; hsa-miR-130b-3p; hsa-miR-27a-3p; hsa-miR-130a-3p; hsa-miR-148b-3p; hsa-miR-30a-5p
Diseases (MNDR)		bladder urothelial carcinoma		over-represented		5.66e-7		4.75e-6		4.75e-6		hsa-miR-126-3p; hsa-miR-374a-5p; hsa-miR-130b-3p; hsa-miR-365a-3p; hsa-miR-27a-3p; hsa-miR-199a-3p; hsa-miR-505-3p; hsa-miR-22-5p; hsa-miR-34a-5p; hsa-miR-130a-3p; hsa-miR-148b-3p; hsa-miR-30a-5p; hsa-miR-125a-5p
GO Biological process (miRPathDB)		lipid metabolic process		over-represented		5.68e-7		5.67e-5		5.67e-5		hsa-miR-126-3p; hsa-miR-155-5p; hsa-miR-130b-3p; hsa-miR-130a-3p; hsa-miR-125a-5p; hsa-miR-339-3p
Diseases (MNDR)		hypertension		over-represented		5.87e-7		4.86e-6		4.86e-6		hsa-miR-126-3p; hsa-miR-155-5p; hsa-miR-130b-3p; hsa-miR-27a-3p; hsa-miR-122-5p; hsa-miR-505-3p; hsa-miR-22-5p; hsa-miR-34a-5p; hsa-miR-130a-3p; hsa-miR-148b-3p; hsa-miR-30a-5p
GO Biological process (miRPathDB)		lymphocyte differentiation		over-represented		5.96e-7		5.73e-5		5.73e-5		hsa-miR-126-3p; hsa-miR-155-5p; hsa-miR-130b-3p; hsa-miR-27a-3p; hsa-miR-34a-5p; hsa-miR-130a-3p; hsa-miR-125a-5p
Diseases (MNDR)		Crohns disease		over-represented		6.07e-7		4.96e-6		4.96e-6		hsa-miR-126-3p; hsa-miR-155-5p; hsa-miR-27a-3p; hsa-miR-34a-5p; hsa-miR-532-5p; hsa-miR-30a-5p; hsa-miR-125a-5p
Annotations derived over miRTarBase (Gene Ontology)		positive regulation of chemokine biosynthetic process GO0045080		over-represented		6.17e-7		2.46e-4		2.46e-4		hsa-miR-374a-5p; hsa-miR-155-5p; hsa-miR-27a-3p; hsa-miR-122-5p; hsa-miR-34a-5p; hsa-miR-130a-3p; hsa-miR-148b-3p; hsa-miR-30a-5p; hsa-miR-125a-5p
GO Molecular function (miRPathDB)		phosphatase binding		over-represented		6.32e-7		1.11e-4		1.11e-4		hsa-miR-126-3p; hsa-miR-155-5p; hsa-miR-130b-3p; hsa-miR-27a-3p; hsa-miR-34a-5p; hsa-miR-30a-5p; hsa-miR-125a-5p
Gene Ontology (miRWalk)		GO0046470 phosphatidylcholine metabolic process		over-represented		6.36e-7		0.0013822		0.0013822		hsa-miR-155-5p; hsa-miR-199a-3p; hsa-miR-122-5p; hsa-miR-505-3p; hsa-miR-34a-5p; hsa-miR-148b-3p; hsa-miR-125a-5p
GO Biological process (miRPathDB)		autophagy		over-represented		6.52e-7		6.06e-5		6.06e-5		hsa-miR-126-3p; hsa-miR-155-5p; hsa-miR-130b-3p; hsa-miR-27a-3p; hsa-miR-199a-3p; hsa-miR-34a-5p; hsa-miR-130a-3p; hsa-miR-125a-5p
Annotations derived over miRTarBase (Gene Ontology)		canonical Wnt signaling pathway involved in positive regulation of epithelial to mesenchymal transition GO0044334		over-represented		6.58e-7		2.49e-4		2.49e-4		hsa-miR-155-5p; hsa-miR-885-5p; hsa-miR-130b-3p; hsa-miR-505-3p; hsa-miR-34a-5p; hsa-miR-130a-3p; hsa-miR-148b-3p; hsa-miR-30a-5p
GO Biological process (miRPathDB)		small molecule metabolic process		over-represented		6.86e-7		6.16e-5		6.16e-5		hsa-miR-155-5p; hsa-miR-199a-3p; hsa-miR-34a-5p; hsa-miR-125a-5p; hsa-miR-339-3p
Annotations derived over miRTarBase (Gene Ontology)		peripheral nervous system development GO0007422		over-represented		7.02e-7		2.49e-4		2.49e-4		hsa-miR-374a-5p; hsa-miR-155-5p; hsa-miR-130b-3p; hsa-miR-27a-3p; hsa-miR-122-5p; hsa-miR-22-5p; hsa-miR-34a-5p; hsa-miR-148b-3p; hsa-miR-30a-5p; hsa-miR-125a-5p
Diseases (MNDR)		colon adenocarcinoma		over-represented		7.09e-7		5.72e-6		5.72e-6		hsa-miR-126-3p; hsa-miR-374a-5p; hsa-miR-130b-3p; hsa-miR-365a-3p; hsa-miR-27a-3p; hsa-miR-199a-3p; hsa-miR-505-3p; hsa-miR-22-5p; hsa-miR-34a-5p; hsa-miR-130a-3p; hsa-miR-30a-5p; hsa-miR-125a-5p
Diseases (MNDR)		Intracranial Hemorrhage Hypertensive		over-represented		7.21e-7		5.74e-6		5.74e-6		hsa-miR-126-3p; hsa-miR-374a-5p; hsa-miR-155-5p; hsa-miR-365a-3p; hsa-miR-27a-3p; hsa-miR-122-5p; hsa-miR-130a-3p; hsa-miR-30a-5p
GO Biological process (miRPathDB)		positive regulation of endothelial cell proliferation		over-represented		7.33e-7		6.37e-5		6.37e-5		hsa-miR-126-3p; hsa-miR-155-5p; hsa-miR-27a-3p; hsa-miR-199a-3p; hsa-miR-34a-5p; hsa-miR-125a-5p
Annotations derived over miRTarBase (Gene Ontology)		pancreas development GO0031016		over-represented		7.53e-7		2.49e-4		2.49e-4		hsa-miR-155-5p; hsa-miR-130b-3p; hsa-miR-27a-3p; hsa-miR-199a-3p; hsa-miR-505-3p; hsa-miR-34a-5p; hsa-miR-130a-3p; hsa-miR-148b-3p; hsa-miR-30a-5p
Annotations derived over miRTarBase (Gene Ontology)		establishment of protein localization to mitochondrion GO0072655		over-represented		7.54e-7		2.49e-4		2.49e-4		hsa-miR-126-3p; hsa-miR-155-5p; hsa-miR-365a-3p; hsa-miR-27a-3p; hsa-miR-34a-5p; hsa-miR-30a-5p; hsa-miR-125a-5p
Annotations derived over miRTarBase (Gene Ontology)		maintenance of protein location in mitochondrion GO0072656		over-represented		7.54e-7		2.49e-4		2.49e-4		hsa-miR-126-3p; hsa-miR-155-5p; hsa-miR-365a-3p; hsa-miR-27a-3p; hsa-miR-34a-5p; hsa-miR-30a-5p; hsa-miR-125a-5p
Diseases (MNDR)		malignant glioma		over-represented		7.64e-7		5.95e-6		5.95e-6		hsa-miR-126-3p; hsa-miR-374a-5p; hsa-miR-155-5p; hsa-miR-885-5p; hsa-miR-130b-3p; hsa-miR-365a-3p; hsa-miR-27a-3p; hsa-miR-199a-3p; hsa-miR-122-5p; hsa-miR-505-3p; hsa-miR-34a-5p; hsa-miR-130a-3p; hsa-miR-148b-3p; hsa-miR-532-5p; hsa-miR-30a-5p; hsa-miR-125a-5p
Diseases (MNDR)		Huntingtons disease		over-represented		7.67e-7		5.95e-6		5.95e-6		hsa-miR-126-3p; hsa-miR-155-5p; hsa-miR-885-5p; hsa-miR-130b-3p; hsa-miR-27a-3p; hsa-miR-199a-3p; hsa-miR-122-5p; hsa-miR-34a-5p; hsa-miR-130a-3p; hsa-miR-148b-3p; hsa-miR-30a-5p
Annotations derived over miRTarBase (Gene Ontology)		positive regulation of heparan sulfate proteoglycan biosynthetic process GO0010909		over-represented		7.94e-7		2.54e-4		2.54e-4		hsa-miR-155-5p; hsa-miR-885-5p; hsa-miR-130b-3p; hsa-miR-505-3p; hsa-miR-34a-5p; hsa-miR-130a-3p; hsa-miR-148b-3p; hsa-miR-30a-5p
Diseases (MNDR)		Adenoviridae Infections		over-represented		8.01e-7		6.14e-6		6.14e-6		hsa-miR-126-3p; hsa-miR-155-5p; hsa-miR-27a-3p; hsa-miR-505-3p; hsa-miR-34a-5p; hsa-miR-148b-3p; hsa-miR-30a-5p
GO Biological process (miRPathDB)		striated muscle tissue development		over-represented		8.43e-7		6.88e-5		6.88e-5		hsa-miR-155-5p; hsa-miR-130b-3p; hsa-miR-27a-3p; hsa-miR-199a-3p; hsa-miR-34a-5p; hsa-miR-130a-3p; hsa-miR-125a-5p; hsa-miR-339-3p
Annotations derived over miRTarBase (Gene Ontology)		phosphatidylinositol 3-kinase signaling GO0014065		over-represented		8.45e-7		2.61e-4		2.61e-4		hsa-miR-126-3p; hsa-miR-374a-5p; hsa-miR-155-5p; hsa-miR-885-5p; hsa-miR-130b-3p; hsa-miR-365a-3p; hsa-miR-27a-3p; hsa-miR-199a-3p; hsa-miR-122-5p; hsa-miR-505-3p; hsa-miR-22-5p; hsa-miR-34a-5p; hsa-miR-130a-3p; hsa-miR-148b-3p; hsa-miR-30a-5p; hsa-miR-125a-5p
GO Biological process (miRPathDB)		tube morphogenesis		over-represented		8.63e-7		6.88e-5		6.88e-5		hsa-miR-126-3p; hsa-miR-155-5p; hsa-miR-130b-3p; hsa-miR-27a-3p; hsa-miR-199a-3p; hsa-miR-34a-5p; hsa-miR-130a-3p; hsa-miR-148b-3p; hsa-miR-125a-5p
GO Biological process (miRPathDB)		regulation of cell differentiation		over-represented		8.67e-7		6.88e-5		6.88e-5		hsa-miR-126-3p; hsa-miR-155-5p; hsa-miR-130b-3p; hsa-miR-27a-3p; hsa-miR-199a-3p; hsa-miR-34a-5p; hsa-miR-130a-3p; hsa-miR-148b-3p; hsa-miR-125a-5p; hsa-miR-339-3p
Pathways (KEGG)		Rheumatoid arthritis		over-represented		8.70e-7		1.40e-4		1.40e-4		hsa-miR-126-3p; hsa-miR-374a-5p; hsa-miR-155-5p; hsa-miR-130b-3p; hsa-miR-365a-3p; hsa-miR-27a-3p; hsa-miR-199a-3p; hsa-miR-122-5p; hsa-miR-505-3p; hsa-miR-22-5p; hsa-miR-34a-5p; hsa-miR-130a-3p; hsa-miR-148b-3p; hsa-miR-532-5p; hsa-miR-30a-5p; hsa-miR-125a-5p
WikiPathways (miRPathDB)		Integrated Breast Cancer Pathway		over-represented		8.75e-7		4.48e-5		4.48e-5		hsa-miR-126-3p; hsa-miR-374a-5p; hsa-miR-155-5p; hsa-miR-885-5p; hsa-miR-365a-3p; hsa-miR-27a-3p; hsa-miR-199a-3p; hsa-miR-34a-5p; hsa-miR-30a-5p; hsa-miR-125a-5p; hsa-miR-339-3p
Diseases (MNDR)		intrahepatic cholangiocarcinoma		over-represented		8.76e-7		6.56e-6		6.56e-6		hsa-miR-155-5p; hsa-miR-885-5p; hsa-miR-27a-3p; hsa-miR-199a-3p; hsa-miR-122-5p; hsa-miR-505-3p; hsa-miR-125a-5p
Diseases (MNDR)		Nevus Pigmented		over-represented		8.77e-7		6.56e-6		6.56e-6		hsa-miR-126-3p; hsa-miR-155-5p; hsa-miR-27a-3p; hsa-miR-122-5p; hsa-miR-34a-5p; hsa-miR-125a-5p
GO Biological process (miRPathDB)		positive regulation of DNA-binding transcription factor activity		over-represented		9.35e-7		7.15e-5		7.15e-5		hsa-miR-126-3p; hsa-miR-155-5p; hsa-miR-130b-3p; hsa-miR-34a-5p; hsa-miR-130a-3p; hsa-miR-125a-5p
Annotations derived over miRTarBase (Gene Ontology)		positive regulation of macrophage derived foam cell differentiation GO0010744		over-represented		9.53e-7		2.86e-4		2.86e-4		hsa-miR-155-5p; hsa-miR-885-5p; hsa-miR-130b-3p; hsa-miR-505-3p; hsa-miR-34a-5p; hsa-miR-130a-3p; hsa-miR-148b-3p; hsa-miR-339-3p
GO Biological process (miRPathDB)		response to drug		over-represented		9.55e-7		7.15e-5		7.15e-5		hsa-miR-126-3p; hsa-miR-155-5p; hsa-miR-27a-3p; hsa-miR-199a-3p; hsa-miR-34a-5p; hsa-miR-130a-3p; hsa-miR-30a-5p; hsa-miR-125a-5p
Diseases (MNDR)		prolactinoma		over-represented		9.57e-7		7.07e-6		7.07e-6		hsa-miR-126-3p; hsa-miR-155-5p; hsa-miR-27a-3p; hsa-miR-22-5p; hsa-miR-34a-5p; hsa-miR-130a-3p; hsa-miR-30a-5p
Gene Ontology (miRWalk)		GO0030316 osteoclast differentiation		over-represented		9.69e-7		0.0014046		0.0014046		hsa-miR-155-5p; hsa-miR-130b-3p; hsa-miR-199a-3p; hsa-miR-505-3p; hsa-miR-34a-5p; hsa-miR-130a-3p; hsa-miR-148b-3p; hsa-miR-30a-5p; hsa-miR-125a-5p
Annotations derived over miRTarBase (Gene Ontology)		negative regulation of vascular associated smooth muscle cell apoptotic process GO1905460		over-represented		1.01e-6		2.94e-4		2.94e-4		hsa-miR-126-3p; hsa-miR-155-5p; hsa-miR-130b-3p; hsa-miR-27a-3p; hsa-miR-199a-3p; hsa-miR-505-3p; hsa-miR-148b-3p; hsa-miR-30a-5p
GO Biological process (miRPathDB)		blood vessel development		over-represented		1.05e-6		7.40e-5		7.40e-5		hsa-miR-126-3p; hsa-miR-155-5p; hsa-miR-27a-3p; hsa-miR-199a-3p; hsa-miR-34a-5p; hsa-miR-130a-3p; hsa-miR-148b-3p; hsa-miR-30a-5p; hsa-miR-125a-5p
GO Biological process (miRPathDB)		cellular response to organic cyclic compound		over-represented		1.08e-6		7.40e-5		7.40e-5		hsa-miR-126-3p; hsa-miR-155-5p; hsa-miR-27a-3p; hsa-miR-34a-5p; hsa-miR-130a-3p; hsa-miR-30a-5p; hsa-miR-125a-5p; hsa-miR-339-3p
GO Biological process (miRPathDB)		regulation of growth		over-represented		1.08e-6		7.40e-5		7.40e-5		hsa-miR-126-3p; hsa-miR-155-5p; hsa-miR-130b-3p; hsa-miR-27a-3p; hsa-miR-199a-3p; hsa-miR-34a-5p; hsa-miR-130a-3p; hsa-miR-125a-5p
WikiPathways (miRPathDB)		RAC1PAK1p38MMP2 Pathway		over-represented		1.09e-6		4.77e-5		4.77e-5		hsa-miR-126-3p; hsa-miR-155-5p; hsa-miR-885-5p; hsa-miR-365a-3p; hsa-miR-27a-3p; hsa-miR-122-5p; hsa-miR-34a-5p; hsa-miR-125a-5p; hsa-miR-339-3p
Diseases (MNDR)		Child Development Disorders Pervasive		over-represented		1.13e-6		8.03e-6		8.03e-6		hsa-miR-126-3p; hsa-miR-155-5p; hsa-miR-27a-3p; hsa-miR-122-5p; hsa-miR-34a-5p; hsa-miR-30a-5p
Diseases (MNDR)		biliary tract neoplasm		over-represented		1.13e-6		8.03e-6		8.03e-6		hsa-miR-126-3p; hsa-miR-155-5p; hsa-miR-27a-3p; hsa-miR-34a-5p; hsa-miR-30a-5p; hsa-miR-125a-5p
GO Biological process (miRPathDB)		fatty acid metabolic process		over-represented		1.14e-6		7.40e-5		7.40e-5		hsa-miR-126-3p; hsa-miR-155-5p; hsa-miR-130a-3p; hsa-miR-125a-5p
Diseases (MNDR)		Glioblastoma		over-represented		1.15e-6		8.03e-6		8.03e-6		hsa-miR-126-3p; hsa-miR-374a-5p; hsa-miR-155-5p; hsa-miR-885-5p; hsa-miR-130b-3p; hsa-miR-365a-3p; hsa-miR-27a-3p; hsa-miR-199a-3p; hsa-miR-122-5p; hsa-miR-505-3p; hsa-miR-34a-5p; hsa-miR-130a-3p; hsa-miR-148b-3p; hsa-miR-532-5p; hsa-miR-30a-5p; hsa-miR-125a-5p
Diseases (MNDR)		head and neck cancer		over-represented		1.17e-6		8.03e-6		8.03e-6		hsa-miR-126-3p; hsa-miR-155-5p; hsa-miR-130b-3p; hsa-miR-27a-3p; hsa-miR-199a-3p; hsa-miR-122-5p; hsa-miR-34a-5p; hsa-miR-130a-3p; hsa-miR-30a-5p; hsa-miR-125a-5p
GO Biological process (miRPathDB)		gene silencing by RNA		over-represented		1.17e-6		7.40e-5		7.40e-5		hsa-miR-155-5p; hsa-miR-130b-3p; hsa-miR-27a-3p; hsa-miR-34a-5p; hsa-miR-130a-3p; hsa-miR-30a-5p; hsa-miR-125a-5p
GO Biological process (miRPathDB)		response to toxic substance		over-represented		1.17e-6		7.40e-5		7.40e-5		hsa-miR-126-3p; hsa-miR-155-5p; hsa-miR-27a-3p; hsa-miR-199a-3p; hsa-miR-34a-5p; hsa-miR-125a-5p; hsa-miR-339-3p
GO Biological process (miRPathDB)		regulation of lipid metabolic process		over-represented		1.18e-6		7.40e-5		7.40e-5		hsa-miR-126-3p; hsa-miR-155-5p; hsa-miR-27a-3p; hsa-miR-199a-3p; hsa-miR-34a-5p; hsa-miR-130a-3p
Annotations derived over miRTarBase (Gene Ontology)		positive regulation of mitochondrial outer membrane permeabilization involved in apoptotic signaling pathway GO1901030		over-represented		1.21e-6		3.37e-4		3.37e-4		hsa-miR-374a-5p; hsa-miR-155-5p; hsa-miR-365a-3p; hsa-miR-27a-3p; hsa-miR-122-5p; hsa-miR-34a-5p; hsa-miR-148b-3p; hsa-miR-30a-5p; hsa-miR-125a-5p
Target genes (miRTarBase)		CEP55		over-represented		1.26e-6		0.0017088		0.0017088		hsa-miR-155-5p; hsa-miR-130b-3p; hsa-miR-27a-3p; hsa-miR-199a-3p; hsa-miR-130a-3p; hsa-miR-148b-3p
Diseases (MNDR)		retinoblastoma		over-represented		1.27e-6		8.03e-6		8.03e-6		hsa-miR-126-3p; hsa-miR-374a-5p; hsa-miR-155-5p; hsa-miR-27a-3p; hsa-miR-199a-3p; hsa-miR-122-5p; hsa-miR-34a-5p; hsa-miR-532-5p; hsa-miR-30a-5p; hsa-miR-125a-5p
Diseases (MNDR)		Arrhythmias Cardiac		over-represented		1.27e-6		8.03e-6		8.03e-6		hsa-miR-126-3p; hsa-miR-155-5p; hsa-miR-27a-3p; hsa-miR-122-5p; hsa-miR-34a-5p; hsa-miR-125a-5p
Diseases (MNDR)		HIV-1		over-represented		1.27e-6		8.03e-6		8.03e-6		hsa-miR-126-3p; hsa-miR-155-5p; hsa-miR-27a-3p; hsa-miR-122-5p; hsa-miR-34a-5p; hsa-miR-125a-5p
Diseases (MNDR)		acquired immunodeficiency syndrome		over-represented		1.27e-6		8.03e-6		8.03e-6		hsa-miR-126-3p; hsa-miR-155-5p; hsa-miR-27a-3p; hsa-miR-122-5p; hsa-miR-34a-5p; hsa-miR-30a-5p
Diseases (MNDR)		antiphospholipid syndrome		over-represented		1.27e-6		8.03e-6		8.03e-6		hsa-miR-126-3p; hsa-miR-155-5p; hsa-miR-27a-3p; hsa-miR-122-5p; hsa-miR-34a-5p; hsa-miR-125a-5p
Diseases (MNDR)		anxiety disorder		over-represented		1.27e-6		8.03e-6		8.03e-6		hsa-miR-126-3p; hsa-miR-155-5p; hsa-miR-27a-3p; hsa-miR-34a-5p; hsa-miR-148b-3p; hsa-miR-30a-5p
Diseases (MNDR)		aortic valve insufficiency		over-represented		1.27e-6		8.03e-6		8.03e-6		hsa-miR-126-3p; hsa-miR-155-5p; hsa-miR-27a-3p; hsa-miR-122-5p; hsa-miR-34a-5p; hsa-miR-30a-5p
Diseases (MNDR)		dementia		over-represented		1.27e-6		8.03e-6		8.03e-6		hsa-miR-126-3p; hsa-miR-155-5p; hsa-miR-27a-3p; hsa-miR-122-5p; hsa-miR-34a-5p; hsa-miR-125a-5p
Diseases (MNDR)		endomyocardial fibrosis		over-represented		1.27e-6		8.03e-6		8.03e-6		hsa-miR-126-3p; hsa-miR-155-5p; hsa-miR-27a-3p; hsa-miR-122-5p; hsa-miR-34a-5p; hsa-miR-30a-5p
Diseases (MNDR)		panic disorder		over-represented		1.27e-6		8.03e-6		8.03e-6		hsa-miR-126-3p; hsa-miR-155-5p; hsa-miR-27a-3p; hsa-miR-122-5p; hsa-miR-34a-5p; hsa-miR-125a-5p
Annotations derived over miRTarBase (Gene Ontology)		negative regulation of oxidative stress-induced intrinsic apoptotic signaling pathway GO1902176		over-represented		1.29e-6		3.37e-4		3.37e-4		hsa-miR-126-3p; hsa-miR-374a-5p; hsa-miR-155-5p; hsa-miR-885-5p; hsa-miR-365a-3p; hsa-miR-27a-3p; hsa-miR-199a-3p; hsa-miR-505-3p; hsa-miR-34a-5p; hsa-miR-148b-3p; hsa-miR-30a-5p; hsa-miR-125a-5p
Annotations derived over miRTarBase (Gene Ontology)		fatty acid homeostasis GO0055089		over-represented		1.33e-6		3.37e-4		3.37e-4		hsa-miR-126-3p; hsa-miR-155-5p; hsa-miR-130b-3p; hsa-miR-27a-3p; hsa-miR-199a-3p; hsa-miR-34a-5p; hsa-miR-130a-3p; hsa-miR-148b-3p; hsa-miR-30a-5p
Annotations derived over miRTarBase (Gene Ontology)		negative regulation of extrinsic apoptotic signaling pathway in absence of ligand GO2001240		over-represented		1.36e-6		3.37e-4		3.37e-4		hsa-miR-126-3p; hsa-miR-374a-5p; hsa-miR-155-5p; hsa-miR-365a-3p; hsa-miR-122-5p; hsa-miR-505-3p; hsa-miR-22-5p; hsa-miR-34a-5p; hsa-miR-130a-3p; hsa-miR-148b-3p; hsa-miR-532-5p; hsa-miR-30a-5p; hsa-miR-125a-5p; hsa-miR-339-3p
Diseases (MNDR)		thyroid carcinoma		over-represented		1.36e-6		8.11e-6		8.11e-6		hsa-miR-126-3p; hsa-miR-374a-5p; hsa-miR-155-5p; hsa-miR-130b-3p; hsa-miR-365a-3p; hsa-miR-199a-3p; hsa-miR-34a-5p; hsa-miR-130a-3p; hsa-miR-148b-3p; hsa-miR-532-5p; hsa-miR-30a-5p; hsa-miR-125a-5p; hsa-miR-339-3p
Annotations derived over miRTarBase (Gene Ontology)		positive regulation of focal adhesion assembly GO0051894		over-represented		1.36e-6		3.37e-4		3.37e-4		hsa-miR-126-3p; hsa-miR-374a-5p; hsa-miR-155-5p; hsa-miR-885-5p; hsa-miR-365a-3p; hsa-miR-27a-3p; hsa-miR-199a-3p; hsa-miR-122-5p; hsa-miR-505-3p; hsa-miR-34a-5p; hsa-miR-148b-3p; hsa-miR-30a-5p; hsa-miR-125a-5p
GO Biological process (miRPathDB)		morphogenesis of a branching structure		over-represented		1.37e-6		7.67e-5		7.67e-5		hsa-miR-126-3p; hsa-miR-27a-3p; hsa-miR-199a-3p; hsa-miR-34a-5p; hsa-miR-130a-3p; hsa-miR-148b-3p; hsa-miR-125a-5p
GO Biological process (miRPathDB)		response to oxidative stress		over-represented		1.37e-6		7.67e-5		7.67e-5		hsa-miR-126-3p; hsa-miR-155-5p; hsa-miR-27a-3p; hsa-miR-199a-3p; hsa-miR-34a-5p; hsa-miR-30a-5p; hsa-miR-125a-5p
GO Biological process (miRPathDB)		developmental process involved in reproduction		over-represented		1.37e-6		7.67e-5		7.67e-5		hsa-miR-126-3p; hsa-miR-155-5p; hsa-miR-365a-3p; hsa-miR-27a-3p; hsa-miR-199a-3p; hsa-miR-34a-5p; hsa-miR-30a-5p; hsa-miR-125a-5p
GO Biological process (miRPathDB)		macromolecule localization		over-represented		1.37e-6		7.67e-5		7.67e-5		hsa-miR-126-3p; hsa-miR-155-5p; hsa-miR-130b-3p; hsa-miR-27a-3p; hsa-miR-34a-5p; hsa-miR-130a-3p; hsa-miR-30a-5p; hsa-miR-125a-5p
GO Biological process (miRPathDB)		response to organonitrogen compound		over-represented		1.37e-6		7.67e-5		7.67e-5		hsa-miR-126-3p; hsa-miR-155-5p; hsa-miR-27a-3p; hsa-miR-34a-5p; hsa-miR-130a-3p; hsa-miR-30a-5p; hsa-miR-125a-5p; hsa-miR-339-3p
Diseases (MNDR)		pituitary adenoma		over-represented		1.38e-6		8.11e-6		8.11e-6		hsa-miR-126-3p; hsa-miR-155-5p; hsa-miR-885-5p; hsa-miR-130b-3p; hsa-miR-365a-3p; hsa-miR-27a-3p; hsa-miR-122-5p; hsa-miR-22-5p; hsa-miR-34a-5p; hsa-miR-30a-5p; hsa-miR-125a-5p
Annotations derived over miRTarBase (Gene Ontology)		nitric-oxide synthase regulator activity GO0030235		over-represented		1.39e-6		3.37e-4		3.37e-4		hsa-miR-126-3p; hsa-miR-155-5p; hsa-miR-130b-3p; hsa-miR-365a-3p; hsa-miR-27a-3p; hsa-miR-122-5p; hsa-miR-34a-5p; hsa-miR-130a-3p; hsa-miR-148b-3p; hsa-miR-30a-5p; hsa-miR-125a-5p
GO Biological process (miRPathDB)		positive regulation of protein modification process		over-represented		1.39e-6		7.67e-5		7.67e-5		hsa-miR-126-3p; hsa-miR-155-5p; hsa-miR-130b-3p; hsa-miR-27a-3p; hsa-miR-199a-3p; hsa-miR-34a-5p; hsa-miR-130a-3p; hsa-miR-30a-5p; hsa-miR-125a-5p
Annotations derived over miRTarBase (Gene Ontology)		positive regulation of calcineurin-NFAT signaling cascade GO0070886		over-represented		1.41e-6		3.37e-4		3.37e-4		hsa-miR-374a-5p; hsa-miR-155-5p; hsa-miR-130b-3p; hsa-miR-27a-3p; hsa-miR-199a-3p; hsa-miR-122-5p; hsa-miR-505-3p; hsa-miR-34a-5p; hsa-miR-130a-3p; hsa-miR-148b-3p; hsa-miR-30a-5p; hsa-miR-125a-5p
Diseases (MNDR)		Hypoxia		over-represented		1.43e-6		8.11e-6		8.11e-6		hsa-miR-126-3p; hsa-miR-155-5p; hsa-miR-27a-3p; hsa-miR-122-5p; hsa-miR-34a-5p; hsa-miR-125a-5p
Diseases (MNDR)		Leukemia Myeloid Chronic-Phase		over-represented		1.43e-6		8.11e-6		8.11e-6		hsa-miR-126-3p; hsa-miR-155-5p; hsa-miR-27a-3p; hsa-miR-122-5p; hsa-miR-34a-5p; hsa-miR-30a-5p
Diseases (MNDR)		Lymphoproliferative Disorders		over-represented		1.43e-6		8.11e-6		8.11e-6		hsa-miR-126-3p; hsa-miR-155-5p; hsa-miR-27a-3p; hsa-miR-122-5p; hsa-miR-34a-5p; hsa-miR-125a-5p
Diseases (MNDR)		Myocardium		over-represented		1.43e-6		8.11e-6		8.11e-6		hsa-miR-126-3p; hsa-miR-155-5p; hsa-miR-27a-3p; hsa-miR-122-5p; hsa-miR-34a-5p; hsa-miR-30a-5p
Diseases (MNDR)		Odontogenic Tumors		over-represented		1.43e-6		8.11e-6		8.11e-6		hsa-miR-126-3p; hsa-miR-155-5p; hsa-miR-27a-3p; hsa-miR-122-5p; hsa-miR-34a-5p; hsa-miR-125a-5p
Diseases (MNDR)		Patau syndrome		over-represented		1.43e-6		8.11e-6		8.11e-6		hsa-miR-126-3p; hsa-miR-155-5p; hsa-miR-27a-3p; hsa-miR-122-5p; hsa-miR-34a-5p; hsa-miR-125a-5p
Diseases (MNDR)		Vascular Calcification		over-represented		1.43e-6		8.11e-6		8.11e-6		hsa-miR-126-3p; hsa-miR-155-5p; hsa-miR-27a-3p; hsa-miR-122-5p; hsa-miR-34a-5p; hsa-miR-30a-5p
Diseases (MNDR)		adrenal cortical adenoma		over-represented		1.43e-6		8.11e-6		8.11e-6		hsa-miR-126-3p; hsa-miR-155-5p; hsa-miR-27a-3p; hsa-miR-34a-5p; hsa-miR-130a-3p; hsa-miR-30a-5p
Diseases (MNDR)		testicular cancer		over-represented		1.43e-6		8.11e-6		8.11e-6		hsa-miR-126-3p; hsa-miR-155-5p; hsa-miR-27a-3p; hsa-miR-122-5p; hsa-miR-34a-5p; hsa-miR-30a-5p
GO Biological process (miRPathDB)		positive regulation of gene expression		over-represented		1.45e-6		7.80e-5		7.80e-5		hsa-miR-126-3p; hsa-miR-155-5p; hsa-miR-130b-3p; hsa-miR-365a-3p; hsa-miR-27a-3p; hsa-miR-199a-3p; hsa-miR-505-3p; hsa-miR-34a-5p; hsa-miR-130a-3p; hsa-miR-148b-3p; hsa-miR-30a-5p; hsa-miR-125a-5p
Diseases (MNDR)		Muscular Disorders Atrophic		over-represented		1.46e-6		8.16e-6		8.16e-6		hsa-miR-126-3p; hsa-miR-155-5p; hsa-miR-27a-3p; hsa-miR-34a-5p; hsa-miR-130a-3p; hsa-miR-30a-5p; hsa-miR-125a-5p
Diseases (MNDR)		hepatitis		over-represented		1.46e-6		8.16e-6		8.16e-6		hsa-miR-126-3p; hsa-miR-155-5p; hsa-miR-27a-3p; hsa-miR-122-5p; hsa-miR-34a-5p; hsa-miR-30a-5p; hsa-miR-125a-5p
GO Biological process (miRPathDB)		response to heat		over-represented		1.48e-6		7.80e-5		7.80e-5		hsa-miR-126-3p; hsa-miR-155-5p; hsa-miR-199a-3p; hsa-miR-34a-5p; hsa-miR-30a-5p; hsa-miR-125a-5p
Annotations derived over miRTarBase (Gene Ontology)		positive regulation of epithelial cell proliferation GO0050679		over-represented		1.58e-6		3.69e-4		3.69e-4		hsa-miR-126-3p; hsa-miR-374a-5p; hsa-miR-155-5p; hsa-miR-130b-3p; hsa-miR-27a-3p; hsa-miR-199a-3p; hsa-miR-122-5p; hsa-miR-505-3p; hsa-miR-22-5p; hsa-miR-34a-5p; hsa-miR-130a-3p; hsa-miR-148b-3p; hsa-miR-532-5p; hsa-miR-30a-5p; hsa-miR-125a-5p
Diseases (MNDR)		diabetes mellitus		over-represented		1.59e-6		8.20e-6		8.20e-6		hsa-miR-126-3p; hsa-miR-155-5p; hsa-miR-130b-3p; hsa-miR-365a-3p; hsa-miR-27a-3p; hsa-miR-199a-3p; hsa-miR-22-5p; hsa-miR-34a-5p; hsa-miR-130a-3p; hsa-miR-148b-3p; hsa-miR-532-5p; hsa-miR-30a-5p; hsa-miR-125a-5p; hsa-miR-339-3p
Reactome (miRPathDB)		Apoptotic cleavage of cell adhesion proteins		over-represented		1.60e-6		0.001127		0.001127		hsa-miR-155-5p; hsa-miR-885-5p; hsa-miR-34a-5p; hsa-miR-30a-5p
Diseases (MNDR)		Abortion Habitual		over-represented		1.60e-6		8.20e-6		8.20e-6		hsa-miR-126-3p; hsa-miR-155-5p; hsa-miR-27a-3p; hsa-miR-122-5p; hsa-miR-34a-5p; hsa-miR-125a-5p
Diseases (MNDR)		Heart Defects Congenital		over-represented		1.60e-6		8.20e-6		8.20e-6		hsa-miR-126-3p; hsa-miR-155-5p; hsa-miR-27a-3p; hsa-miR-122-5p; hsa-miR-34a-5p; hsa-miR-30a-5p
Diseases (MNDR)		Hypertrophy Left Ventricular		over-represented		1.60e-6		8.20e-6		8.20e-6		hsa-miR-126-3p; hsa-miR-155-5p; hsa-miR-27a-3p; hsa-miR-122-5p; hsa-miR-34a-5p; hsa-miR-30a-5p
Diseases (MNDR)		Leukemia B-Cell		over-represented		1.60e-6		8.20e-6		8.20e-6		hsa-miR-126-3p; hsa-miR-155-5p; hsa-miR-27a-3p; hsa-miR-34a-5p; hsa-miR-30a-5p; hsa-miR-125a-5p
Diseases (MNDR)		Lymphoma Primary Effusion		over-represented		1.60e-6		8.20e-6		8.20e-6		hsa-miR-126-3p; hsa-miR-155-5p; hsa-miR-27a-3p; hsa-miR-34a-5p; hsa-miR-30a-5p; hsa-miR-125a-5p
Diseases (MNDR)		eclampsia		over-represented		1.60e-6		8.20e-6		8.20e-6		hsa-miR-126-3p; hsa-miR-155-5p; hsa-miR-27a-3p; hsa-miR-122-5p; hsa-miR-34a-5p; hsa-miR-30a-5p
Diseases (MNDR)		interstitial lung disease		over-represented		1.60e-6		8.20e-6		8.20e-6		hsa-miR-126-3p; hsa-miR-155-5p; hsa-miR-27a-3p; hsa-miR-34a-5p; hsa-miR-30a-5p; hsa-miR-125a-5p
Diseases (MNDR)		periodontal disease		over-represented		1.60e-6		8.20e-6		8.20e-6		hsa-miR-126-3p; hsa-miR-155-5p; hsa-miR-27a-3p; hsa-miR-122-5p; hsa-miR-34a-5p; hsa-miR-30a-5p
Diseases (MNDR)		toxoplasmosis		over-represented		1.60e-6		8.20e-6		8.20e-6		hsa-miR-126-3p; hsa-miR-155-5p; hsa-miR-27a-3p; hsa-miR-34a-5p; hsa-miR-30a-5p; hsa-miR-125a-5p
GO Biological process (miRPathDB)		positive regulation of cellular protein metabolic process		over-represented		1.67e-6		8.68e-5		8.68e-5		hsa-miR-126-3p; hsa-miR-155-5p; hsa-miR-130b-3p; hsa-miR-27a-3p; hsa-miR-199a-3p; hsa-miR-34a-5p; hsa-miR-130a-3p; hsa-miR-30a-5p; hsa-miR-125a-5p
Pathways (KEGG)		Renin-angiotensin system		over-represented		1.68e-6		1.52e-4		1.52e-4		hsa-miR-374a-5p; hsa-miR-155-5p; hsa-miR-130b-3p; hsa-miR-27a-3p; hsa-miR-122-5p; hsa-miR-505-3p; hsa-miR-34a-5p; hsa-miR-130a-3p; hsa-miR-148b-3p; hsa-miR-30a-5p
Diseases (MNDR)		prostate adenocarcinoma		over-represented		1.71e-6		8.65e-6		8.65e-6		hsa-miR-126-3p; hsa-miR-374a-5p; hsa-miR-130b-3p; hsa-miR-365a-3p; hsa-miR-27a-3p; hsa-miR-199a-3p; hsa-miR-505-3p; hsa-miR-22-5p; hsa-miR-130a-3p; hsa-miR-532-5p; hsa-miR-30a-5p; hsa-miR-125a-5p
Diseases (MNDR)		Non-alcoholic Fatty Liver Disease		over-represented		1.72e-6		8.65e-6		8.65e-6		hsa-miR-126-3p; hsa-miR-155-5p; hsa-miR-27a-3p; hsa-miR-122-5p; hsa-miR-34a-5p; hsa-miR-130a-3p; hsa-miR-30a-5p
Diseases (MNDR)		Lymphoma Large-Cell Anaplastic		over-represented		1.80e-6		8.81e-6		8.81e-6		hsa-miR-126-3p; hsa-miR-155-5p; hsa-miR-27a-3p; hsa-miR-34a-5p; hsa-miR-30a-5p; hsa-miR-125a-5p
Diseases (MNDR)		angiosarcoma		over-represented		1.80e-6		8.81e-6		8.81e-6		hsa-miR-126-3p; hsa-miR-155-5p; hsa-miR-27a-3p; hsa-miR-34a-5p; hsa-miR-30a-5p; hsa-miR-125a-5p
Diseases (MNDR)		myocarditis		over-represented		1.80e-6		8.81e-6		8.81e-6		hsa-miR-126-3p; hsa-miR-155-5p; hsa-miR-27a-3p; hsa-miR-122-5p; hsa-miR-34a-5p; hsa-miR-125a-5p
GO Biological process (miRPathDB)		cardiovascular system development		over-represented		1.83e-6		9.08e-5		9.08e-5		hsa-miR-126-3p; hsa-miR-155-5p; hsa-miR-27a-3p; hsa-miR-199a-3p; hsa-miR-34a-5p; hsa-miR-130a-3p; hsa-miR-148b-3p; hsa-miR-30a-5p; hsa-miR-125a-5p
GO Biological process (miRPathDB)		cellular response to growth factor stimulus		over-represented		1.83e-6		9.08e-5		9.08e-5		hsa-miR-126-3p; hsa-miR-155-5p; hsa-miR-130b-3p; hsa-miR-27a-3p; hsa-miR-199a-3p; hsa-miR-34a-5p; hsa-miR-130a-3p; hsa-miR-30a-5p; hsa-miR-125a-5p
GO Biological process (miRPathDB)		cellular response to steroid hormone stimulus		over-represented		1.85e-6		9.08e-5		9.08e-5		hsa-miR-155-5p; hsa-miR-130b-3p; hsa-miR-27a-3p; hsa-miR-34a-5p; hsa-miR-30a-5p; hsa-miR-125a-5p; hsa-miR-339-3p
Diseases (MNDR)		coronary artery disease		over-represented		1.86e-6		9.00e-6		9.00e-6		hsa-miR-126-3p; hsa-miR-155-5p; hsa-miR-27a-3p; hsa-miR-122-5p; hsa-miR-34a-5p; hsa-miR-130a-3p; hsa-miR-30a-5p
Diseases (MNDR)		diffuse large B-cell lymphoma		over-represented		1.86e-6		9.00e-6		9.00e-6		hsa-miR-126-3p; hsa-miR-374a-5p; hsa-miR-155-5p; hsa-miR-27a-3p; hsa-miR-34a-5p; hsa-miR-30a-5p; hsa-miR-125a-5p
Pathways (KEGG)		IL-17 signaling pathway		over-represented		1.89e-6		1.52e-4		1.52e-4		hsa-miR-126-3p; hsa-miR-374a-5p; hsa-miR-155-5p; hsa-miR-885-5p; hsa-miR-130b-3p; hsa-miR-365a-3p; hsa-miR-27a-3p; hsa-miR-199a-3p; hsa-miR-122-5p; hsa-miR-505-3p; hsa-miR-22-5p; hsa-miR-34a-5p; hsa-miR-130a-3p; hsa-miR-148b-3p; hsa-miR-532-5p; hsa-miR-30a-5p; hsa-miR-125a-5p; hsa-miR-339-3p
Annotations derived over miRTarBase (Gene Ontology)		mitochondrial fusion GO0008053		over-represented		1.90e-6		4.26e-4		4.26e-4		hsa-miR-155-5p; hsa-miR-130b-3p; hsa-miR-365a-3p; hsa-miR-27a-3p; hsa-miR-122-5p; hsa-miR-505-3p; hsa-miR-22-5p; hsa-miR-34a-5p; hsa-miR-130a-3p; hsa-miR-148b-3p; hsa-miR-30a-5p
Annotations derived over miRTarBase (Gene Ontology)		B cell apoptotic process GO0001783		over-represented		1.91e-6		4.26e-4		4.26e-4		hsa-miR-130b-3p; hsa-miR-365a-3p; hsa-miR-122-5p; hsa-miR-34a-5p; hsa-miR-148b-3p; hsa-miR-30a-5p
Diseases (MNDR)		adrenocortical carcinoma		over-represented		1.91e-6		9.17e-6		9.17e-6		hsa-miR-126-3p; hsa-miR-374a-5p; hsa-miR-155-5p; hsa-miR-130b-3p; hsa-miR-27a-3p; hsa-miR-34a-5p; hsa-miR-130a-3p; hsa-miR-30a-5p; hsa-miR-125a-5p
GO Biological process (miRPathDB)		phosphate-containing compound metabolic process		over-represented		2.00e-6		9.48e-5		9.48e-5		hsa-miR-126-3p; hsa-miR-155-5p; hsa-miR-130b-3p; hsa-miR-365a-3p; hsa-miR-27a-3p; hsa-miR-199a-3p; hsa-miR-34a-5p; hsa-miR-130a-3p; hsa-miR-125a-5p
GO Biological process (miRPathDB)		vasculature development		over-represented		2.00e-6		9.48e-5		9.48e-5		hsa-miR-126-3p; hsa-miR-155-5p; hsa-miR-27a-3p; hsa-miR-199a-3p; hsa-miR-34a-5p; hsa-miR-130a-3p; hsa-miR-148b-3p; hsa-miR-30a-5p; hsa-miR-125a-5p
Diseases (MNDR)		Fibrosis		over-represented		2.01e-6		9.39e-6		9.39e-6		hsa-miR-126-3p; hsa-miR-155-5p; hsa-miR-27a-3p; hsa-miR-122-5p; hsa-miR-34a-5p; hsa-miR-30a-5p
Diseases (MNDR)		Toxoplasma		over-represented		2.01e-6		9.39e-6		9.39e-6		hsa-miR-126-3p; hsa-miR-155-5p; hsa-miR-27a-3p; hsa-miR-34a-5p; hsa-miR-30a-5p; hsa-miR-125a-5p
Diseases (MNDR)		hepatoblastoma		over-represented		2.01e-6		9.39e-6		9.39e-6		hsa-miR-126-3p; hsa-miR-155-5p; hsa-miR-27a-3p; hsa-miR-34a-5p; hsa-miR-30a-5p; hsa-miR-125a-5p
Annotations derived over miRTarBase (Gene Ontology)		ER overload response GO0006983		over-represented		2.08e-6		4.31e-4		4.31e-4		hsa-miR-374a-5p; hsa-miR-155-5p; hsa-miR-130b-3p; hsa-miR-365a-3p; hsa-miR-27a-3p; hsa-miR-122-5p; hsa-miR-22-5p; hsa-miR-34a-5p; hsa-miR-130a-3p; hsa-miR-30a-5p; hsa-miR-125a-5p
Annotations derived over miRTarBase (Gene Ontology)		mitochondrial permeability transition pore complex GO0005757		over-represented		2.11e-6		4.31e-4		4.31e-4		hsa-miR-365a-3p; hsa-miR-27a-3p; hsa-miR-122-5p; hsa-miR-34a-5p; hsa-miR-148b-3p; hsa-miR-30a-5p
GO Biological process (miRPathDB)		establishment of protein localization to organelle		over-represented		2.15e-6		9.98e-5		9.98e-5		hsa-miR-126-3p; hsa-miR-155-5p; hsa-miR-365a-3p; hsa-miR-27a-3p; hsa-miR-34a-5p; hsa-miR-30a-5p; hsa-miR-125a-5p
Annotations derived over miRTarBase (Gene Ontology)		positive regulation of methylation-dependent chromatin silencing GO0090309		over-represented		2.17e-6		4.31e-4		4.31e-4		hsa-miR-126-3p; hsa-miR-155-5p; hsa-miR-130b-3p; hsa-miR-27a-3p; hsa-miR-199a-3p; hsa-miR-505-3p; hsa-miR-22-5p; hsa-miR-34a-5p; hsa-miR-130a-3p; hsa-miR-148b-3p; hsa-miR-30a-5p; hsa-miR-125a-5p
Annotations derived over miRTarBase (Gene Ontology)		protein hydroxylation GO0018126		over-represented		2.18e-6		4.31e-4		4.31e-4		hsa-miR-155-5p; hsa-miR-130b-3p; hsa-miR-122-5p; hsa-miR-34a-5p; hsa-miR-130a-3p; hsa-miR-148b-3p; hsa-miR-30a-5p
Annotations derived over miRTarBase (Gene Ontology)		response to glucocorticoid GO0051384		over-represented		2.18e-6		4.31e-4		4.31e-4		hsa-miR-126-3p; hsa-miR-155-5p; hsa-miR-365a-3p; hsa-miR-34a-5p; hsa-miR-130a-3p; hsa-miR-30a-5p; hsa-miR-125a-5p
Annotations derived over miRTarBase (Gene Ontology)		activation of protein kinase B activity GO0032148		over-represented		2.20e-6		4.31e-4		4.31e-4		hsa-miR-126-3p; hsa-miR-374a-5p; hsa-miR-155-5p; hsa-miR-130b-3p; hsa-miR-365a-3p; hsa-miR-27a-3p; hsa-miR-199a-3p; hsa-miR-122-5p; hsa-miR-505-3p; hsa-miR-34a-5p; hsa-miR-130a-3p; hsa-miR-30a-5p; hsa-miR-125a-5p
WikiPathways (miRPathDB)		Amyotrophic lateral sclerosis ALS		over-represented		2.22e-6		8.53e-5		8.53e-5		hsa-miR-885-5p; hsa-miR-365a-3p; hsa-miR-34a-5p; hsa-miR-30a-5p; hsa-miR-125a-5p
Gene Ontology (miRWalk)		GO0043653 mitochondrial fragmentation involved in apoptotic process		over-represented		2.24e-6		0.0024389		0.0024389		hsa-miR-155-5p; hsa-miR-365a-3p; hsa-miR-122-5p; hsa-miR-505-3p; hsa-miR-148b-3p; hsa-miR-30a-5p
Target genes (miRTarBase)		RAB34		over-represented		2.30e-6		0.0017088		0.0017088		hsa-miR-155-5p; hsa-miR-130b-3p; hsa-miR-130a-3p; hsa-miR-148b-3p; hsa-miR-30a-5p
Annotations derived over miRTarBase (Gene Ontology)		positive regulation of protein import into nucleus GO0042307		over-represented		2.35e-6		4.43e-4		4.43e-4		hsa-miR-126-3p; hsa-miR-374a-5p; hsa-miR-155-5p; hsa-miR-130b-3p; hsa-miR-27a-3p; hsa-miR-122-5p; hsa-miR-505-3p; hsa-miR-22-5p; hsa-miR-34a-5p; hsa-miR-130a-3p; hsa-miR-30a-5p; hsa-miR-125a-5p
Diseases (MNDR)		Cardiomegaly		over-represented		2.35e-6		1.08e-5		1.08e-5		hsa-miR-126-3p; hsa-miR-155-5p; hsa-miR-27a-3p; hsa-miR-199a-3p; hsa-miR-122-5p; hsa-miR-34a-5p; hsa-miR-30a-5p
Diseases (MNDR)		Lupus Vulgaris		over-represented		2.35e-6		1.08e-5		1.08e-5		hsa-miR-126-3p; hsa-miR-155-5p; hsa-miR-130b-3p; hsa-miR-365a-3p; hsa-miR-27a-3p; hsa-miR-34a-5p; hsa-miR-30a-5p
Diseases (MNDR)		papillary thyroid carcinoma		over-represented		2.35e-6		1.08e-5		1.08e-5		hsa-miR-126-3p; hsa-miR-155-5p; hsa-miR-130b-3p; hsa-miR-27a-3p; hsa-miR-199a-3p; hsa-miR-122-5p; hsa-miR-34a-5p
Annotations derived over miRTarBase (Gene Ontology)		endoplasmic reticulum calcium ion homeostasis GO0032469		over-represented		2.35e-6		4.43e-4		4.43e-4		hsa-miR-126-3p; hsa-miR-155-5p; hsa-miR-130b-3p; hsa-miR-365a-3p; hsa-miR-122-5p; hsa-miR-22-5p; hsa-miR-34a-5p; hsa-miR-130a-3p; hsa-miR-148b-3p; hsa-miR-30a-5p; hsa-miR-125a-5p
Pathways (KEGG)		Amoebiasis		over-represented		2.39e-6		1.54e-4		1.54e-4		hsa-miR-126-3p; hsa-miR-374a-5p; hsa-miR-155-5p; hsa-miR-885-5p; hsa-miR-130b-3p; hsa-miR-365a-3p; hsa-miR-27a-3p; hsa-miR-199a-3p; hsa-miR-122-5p; hsa-miR-505-3p; hsa-miR-34a-5p; hsa-miR-130a-3p; hsa-miR-148b-3p; hsa-miR-532-5p; hsa-miR-30a-5p; hsa-miR-125a-5p; hsa-miR-339-3p
GO Biological process (miRPathDB)		positive regulation of apoptotic process		over-represented		2.41e-6		1.10e-4		1.10e-4		hsa-miR-126-3p; hsa-miR-155-5p; hsa-miR-130b-3p; hsa-miR-27a-3p; hsa-miR-34a-5p; hsa-miR-130a-3p; hsa-miR-30a-5p; hsa-miR-125a-5p
KEGG (miRPathDB)		FoxO signaling pathway		over-represented		2.45e-6		1.81e-4		1.81e-4		hsa-miR-126-3p; hsa-miR-155-5p; hsa-miR-885-5p; hsa-miR-365a-3p; hsa-miR-27a-3p; hsa-miR-199a-3p; hsa-miR-34a-5p; hsa-miR-130a-3p; hsa-miR-148b-3p; hsa-miR-30a-5p; hsa-miR-125a-5p
KEGG (miRPathDB)		Amyotrophic lateral sclerosis ALS		over-represented		2.45e-6		1.81e-4		1.81e-4		hsa-miR-126-3p; hsa-miR-885-5p; hsa-miR-365a-3p; hsa-miR-34a-5p; hsa-miR-30a-5p
GO Biological process (miRPathDB)		positive regulation of cellular protein localization		over-represented		2.48e-6		1.11e-4		1.11e-4		hsa-miR-126-3p; hsa-miR-155-5p; hsa-miR-130b-3p; hsa-miR-27a-3p; hsa-miR-34a-5p; hsa-miR-130a-3p; hsa-miR-125a-5p
Annotations derived over miRTarBase (Gene Ontology)		clathrin-coated endocytic vesicle membrane GO0030669		over-represented		2.48e-6		4.49e-4		4.49e-4		hsa-miR-374a-5p; hsa-miR-155-5p; hsa-miR-885-5p; hsa-miR-130b-3p; hsa-miR-27a-3p; hsa-miR-199a-3p; hsa-miR-122-5p; hsa-miR-505-3p; hsa-miR-22-5p; hsa-miR-34a-5p; hsa-miR-130a-3p; hsa-miR-148b-3p; hsa-miR-30a-5p
Diseases (MNDR)		biliary Atresia		over-represented		2.49e-6		1.13e-5		1.13e-5		hsa-miR-126-3p; hsa-miR-155-5p; hsa-miR-27a-3p; hsa-miR-122-5p; hsa-miR-34a-5p; hsa-miR-30a-5p
Annotations derived over miRTarBase (Gene Ontology)		SMAD protein complex assembly GO0007183		over-represented		2.55e-6		4.49e-4		4.49e-4		hsa-miR-374a-5p; hsa-miR-155-5p; hsa-miR-130b-3p; hsa-miR-27a-3p; hsa-miR-122-5p; hsa-miR-505-3p; hsa-miR-34a-5p; hsa-miR-130a-3p; hsa-miR-30a-5p; hsa-miR-125a-5p
Annotations derived over miRTarBase (Gene Ontology)		negative regulation of gene silencing by miRNA GO0060965		over-represented		2.56e-6		4.49e-4		4.49e-4		hsa-miR-130b-3p; hsa-miR-27a-3p; hsa-miR-122-5p; hsa-miR-34a-5p; hsa-miR-130a-3p; hsa-miR-125a-5p
Annotations derived over miRTarBase (Gene Ontology)		negative regulation of macroautophagy GO0016242		over-represented		2.58e-6		4.49e-4		4.49e-4		hsa-miR-126-3p; hsa-miR-155-5p; hsa-miR-130b-3p; hsa-miR-365a-3p; hsa-miR-27a-3p; hsa-miR-199a-3p; hsa-miR-122-5p; hsa-miR-34a-5p; hsa-miR-130a-3p; hsa-miR-148b-3p; hsa-miR-125a-5p
GO Biological process (miRPathDB)		enzyme linked receptor protein signaling pathway		over-represented		2.61e-6		1.13e-4		1.13e-4		hsa-miR-126-3p; hsa-miR-155-5p; hsa-miR-130b-3p; hsa-miR-27a-3p; hsa-miR-199a-3p; hsa-miR-34a-5p; hsa-miR-130a-3p; hsa-miR-30a-5p; hsa-miR-125a-5p
Diseases (MNDR)		pancreatic adenocarcinoma		over-represented		2.63e-6		1.19e-5		1.19e-5		hsa-miR-126-3p; hsa-miR-374a-5p; hsa-miR-155-5p; hsa-miR-130b-3p; hsa-miR-199a-3p; hsa-miR-122-5p; hsa-miR-505-3p; hsa-miR-22-5p; hsa-miR-34a-5p; hsa-miR-148b-3p; hsa-miR-30a-5p; hsa-miR-125a-5p; hsa-miR-339-3p
Annotations derived over miRTarBase (Gene Ontology)		insulin receptor binding GO0005158		over-represented		2.63e-6		4.51e-4		4.51e-4		hsa-miR-126-3p; hsa-miR-155-5p; hsa-miR-885-5p; hsa-miR-130b-3p; hsa-miR-365a-3p; hsa-miR-27a-3p; hsa-miR-199a-3p; hsa-miR-122-5p; hsa-miR-505-3p; hsa-miR-34a-5p; hsa-miR-130a-3p; hsa-miR-30a-5p; hsa-miR-125a-5p; hsa-miR-339-3p
Target genes (miRTarBase)		CASP3		over-represented		2.67e-6		0.0017088		0.0017088		hsa-miR-374a-5p; hsa-miR-155-5p; hsa-miR-885-5p; hsa-miR-34a-5p; hsa-miR-30a-5p
GO Biological process (miRPathDB)		regulation of epithelial cell proliferation		over-represented		2.68e-6		1.13e-4		1.13e-4		hsa-miR-126-3p; hsa-miR-155-5p; hsa-miR-27a-3p; hsa-miR-199a-3p; hsa-miR-34a-5p; hsa-miR-130a-3p; hsa-miR-148b-3p; hsa-miR-125a-5p
Diseases (MNDR)		dilated cardiomyopathy		over-represented		2.70e-6		1.21e-5		1.21e-5		hsa-miR-126-3p; hsa-miR-155-5p; hsa-miR-130b-3p; hsa-miR-27a-3p; hsa-miR-34a-5p; hsa-miR-130a-3p; hsa-miR-30a-5p; hsa-miR-125a-5p
Diseases (MNDR)		Myotonic Dystrophy		over-represented		2.74e-6		1.21e-5		1.21e-5		hsa-miR-126-3p; hsa-miR-155-5p; hsa-miR-885-5p; hsa-miR-365a-3p; hsa-miR-27a-3p; hsa-miR-34a-5p; hsa-miR-30a-5p
GO Biological process (miRPathDB)		regulation of endothelial cell proliferation		over-represented		2.75e-6		1.13e-4		1.13e-4		hsa-miR-126-3p; hsa-miR-155-5p; hsa-miR-27a-3p; hsa-miR-199a-3p; hsa-miR-34a-5p; hsa-miR-125a-5p
GO Biological process (miRPathDB)		regulation of apoptotic DNA fragmentation		over-represented		2.76e-6		1.13e-4		1.13e-4		hsa-miR-155-5p; hsa-miR-365a-3p; hsa-miR-34a-5p
Diseases (MNDR)		HCV		over-represented		2.77e-6		1.21e-5		1.21e-5		hsa-miR-155-5p; hsa-miR-27a-3p; hsa-miR-199a-3p; hsa-miR-122-5p; hsa-miR-34a-5p; hsa-miR-125a-5p
Diseases (MNDR)		Pheochromocytoma		over-represented		2.77e-6		1.21e-5		1.21e-5		hsa-miR-126-3p; hsa-miR-155-5p; hsa-miR-885-5p; hsa-miR-27a-3p; hsa-miR-122-5p; hsa-miR-34a-5p
GO Biological process (miRPathDB)		positive regulation of muscle cell differentiation		over-represented		2.84e-6		1.13e-4		1.13e-4		hsa-miR-126-3p; hsa-miR-155-5p; hsa-miR-199a-3p; hsa-miR-34a-5p; hsa-miR-125a-5p
GO Biological process (miRPathDB)		positive regulation of protein metabolic process		over-represented		2.84e-6		1.13e-4		1.13e-4		hsa-miR-126-3p; hsa-miR-155-5p; hsa-miR-130b-3p; hsa-miR-27a-3p; hsa-miR-199a-3p; hsa-miR-34a-5p; hsa-miR-130a-3p; hsa-miR-30a-5p; hsa-miR-125a-5p
GO Biological process (miRPathDB)		regulation of protein phosphorylation		over-represented		2.84e-6		1.13e-4		1.13e-4		hsa-miR-126-3p; hsa-miR-155-5p; hsa-miR-130b-3p; hsa-miR-365a-3p; hsa-miR-27a-3p; hsa-miR-199a-3p; hsa-miR-34a-5p; hsa-miR-130a-3p; hsa-miR-125a-5p
GO Biological process (miRPathDB)		endothelial cell migration		over-represented		2.85e-6		1.13e-4		1.13e-4		hsa-miR-126-3p; hsa-miR-155-5p; hsa-miR-27a-3p; hsa-miR-199a-3p; hsa-miR-34a-5p; hsa-miR-130a-3p; hsa-miR-125a-5p
Annotations derived over miRTarBase (Gene Ontology)		channel activity GO0015267		over-represented		2.87e-6		4.78e-4		4.78e-4		hsa-miR-126-3p; hsa-miR-365a-3p; hsa-miR-122-5p; hsa-miR-34a-5p; hsa-miR-148b-3p; hsa-miR-30a-5p; hsa-miR-125a-5p
Annotations derived over miRTarBase (Gene Ontology)		regulation of mesoderm development GO2000380		over-represented		2.89e-6		4.78e-4		4.78e-4		hsa-miR-155-5p; hsa-miR-505-3p; hsa-miR-34a-5p
Target genes (miRTarBase)		DDX10		over-represented		2.89e-6		0.0017088		0.0017088		hsa-miR-155-5p; hsa-miR-34a-5p; hsa-miR-30a-5p
Target genes (miRTarBase)		PUS7		over-represented		2.89e-6		0.0017088		0.0017088		hsa-miR-155-5p; hsa-miR-505-3p; hsa-miR-34a-5p
Annotations derived over miRTarBase (Gene Ontology)		viral replication complex GO0019034		over-represented		2.95e-6		4.79e-4		4.79e-4		hsa-miR-374a-5p; hsa-miR-155-5p; hsa-miR-130b-3p; hsa-miR-34a-5p
GO Biological process (miRPathDB)		blood vessel morphogenesis		over-represented		2.99e-6		1.17e-4		1.17e-4		hsa-miR-126-3p; hsa-miR-155-5p; hsa-miR-27a-3p; hsa-miR-199a-3p; hsa-miR-34a-5p; hsa-miR-130a-3p; hsa-miR-30a-5p; hsa-miR-125a-5p
GO Cellular component (miRPathDB)		cytosol		over-represented		3.00e-6		7.77e-4		7.77e-4		hsa-miR-126-3p; hsa-miR-155-5p; hsa-miR-130b-3p; hsa-miR-365a-3p; hsa-miR-27a-3p; hsa-miR-34a-5p; hsa-miR-130a-3p; hsa-miR-30a-5p; hsa-miR-125a-5p
Annotations derived over miRTarBase (Gene Ontology)		nuclear migration GO0007097		over-represented		3.05e-6		4.82e-4		4.82e-4		hsa-miR-155-5p; hsa-miR-885-5p; hsa-miR-130b-3p; hsa-miR-27a-3p; hsa-miR-122-5p; hsa-miR-34a-5p; hsa-miR-130a-3p; hsa-miR-148b-3p
Diseases (MNDR)		colorectal cancer		over-represented		3.05e-6		1.30e-5		1.30e-5		hsa-miR-126-3p; hsa-miR-374a-5p; hsa-miR-155-5p; hsa-miR-885-5p; hsa-miR-130b-3p; hsa-miR-365a-3p; hsa-miR-27a-3p; hsa-miR-199a-3p; hsa-miR-122-5p; hsa-miR-505-3p; hsa-miR-22-5p; hsa-miR-34a-5p; hsa-miR-130a-3p; hsa-miR-148b-3p; hsa-miR-532-5p; hsa-miR-30a-5p; hsa-miR-125a-5p; hsa-miR-339-3p
Diseases (MNDR)		abdominal aortic aneurysm		over-represented		3.06e-6		1.30e-5		1.30e-5		hsa-miR-126-3p; hsa-miR-155-5p; hsa-miR-27a-3p; hsa-miR-122-5p; hsa-miR-34a-5p; hsa-miR-30a-5p
Diseases (MNDR)		aortic valve stenosis		over-represented		3.06e-6		1.30e-5		1.30e-5		hsa-miR-126-3p; hsa-miR-155-5p; hsa-miR-27a-3p; hsa-miR-122-5p; hsa-miR-34a-5p; hsa-miR-30a-5p
Diseases (MNDR)		eosinophilic esophagitis		over-represented		3.06e-6		1.30e-5		1.30e-5		hsa-miR-126-3p; hsa-miR-155-5p; hsa-miR-365a-3p; hsa-miR-27a-3p; hsa-miR-34a-5p; hsa-miR-30a-5p
Diseases (MNDR)		systemic scleroderma		over-represented		3.06e-6		1.30e-5		1.30e-5		hsa-miR-126-3p; hsa-miR-155-5p; hsa-miR-130b-3p; hsa-miR-27a-3p; hsa-miR-34a-5p; hsa-miR-30a-5p
Annotations derived over miRTarBase (Gene Ontology)		positive regulation of microglial cell migration GO1904141		over-represented		3.09e-6		4.82e-4		4.82e-4		hsa-miR-130b-3p; hsa-miR-505-3p; hsa-miR-34a-5p; hsa-miR-130a-3p; hsa-miR-148b-3p
Annotations derived over miRTarBase (Gene Ontology)		cellular response to vascular endothelial growth factor stimulus GO0035924		over-represented		3.12e-6		4.82e-4		4.82e-4		hsa-miR-126-3p; hsa-miR-374a-5p; hsa-miR-155-5p; hsa-miR-130b-3p; hsa-miR-27a-3p; hsa-miR-199a-3p; hsa-miR-122-5p; hsa-miR-505-3p; hsa-miR-34a-5p; hsa-miR-130a-3p; hsa-miR-148b-3p; hsa-miR-30a-5p; hsa-miR-125a-5p
WikiPathways (miRPathDB)		Ebola Virus Pathway on Host		over-represented		3.14e-6		9.39e-5		9.39e-5		hsa-miR-126-3p; hsa-miR-155-5p; hsa-miR-365a-3p; hsa-miR-199a-3p; hsa-miR-122-5p; hsa-miR-34a-5p; hsa-miR-30a-5p
WikiPathways (miRPathDB)		IL-6 signaling pathway		over-represented		3.14e-6		9.39e-5		9.39e-5		hsa-miR-126-3p; hsa-miR-155-5p; hsa-miR-365a-3p; hsa-miR-27a-3p; hsa-miR-34a-5p; hsa-miR-30a-5p; hsa-miR-125a-5p
Annotations derived over miRTarBase (Gene Ontology)		response to growth hormone GO0060416		over-represented		3.17e-6		4.82e-4		4.82e-4		hsa-miR-126-3p; hsa-miR-155-5p; hsa-miR-130b-3p; hsa-miR-365a-3p; hsa-miR-34a-5p; hsa-miR-130a-3p; hsa-miR-148b-3p; hsa-miR-532-5p; hsa-miR-125a-5p
Diseases (MNDR)		uterine cancer		over-represented		3.20e-6		1.34e-5		1.34e-5		hsa-miR-130b-3p; hsa-miR-27a-3p; hsa-miR-199a-3p; hsa-miR-122-5p; hsa-miR-34a-5p; hsa-miR-130a-3p; hsa-miR-30a-5p; hsa-miR-125a-5p
GO Biological process (miRPathDB)		cellular response to transforming growth factor beta stimulus		over-represented		3.27e-6		1.19e-4		1.19e-4		hsa-miR-126-3p; hsa-miR-155-5p; hsa-miR-130b-3p; hsa-miR-27a-3p; hsa-miR-34a-5p; hsa-miR-130a-3p; hsa-miR-125a-5p
GO Biological process (miRPathDB)		leukocyte differentiation		over-represented		3.27e-6		1.19e-4		1.19e-4		hsa-miR-126-3p; hsa-miR-155-5p; hsa-miR-130b-3p; hsa-miR-27a-3p; hsa-miR-34a-5p; hsa-miR-130a-3p; hsa-miR-125a-5p
GO Biological process (miRPathDB)		positive regulation of epithelial cell proliferation		over-represented		3.27e-6		1.19e-4		1.19e-4		hsa-miR-126-3p; hsa-miR-155-5p; hsa-miR-27a-3p; hsa-miR-199a-3p; hsa-miR-34a-5p; hsa-miR-148b-3p; hsa-miR-125a-5p
GO Biological process (miRPathDB)		response to transforming growth factor beta		over-represented		3.27e-6		1.19e-4		1.19e-4		hsa-miR-126-3p; hsa-miR-155-5p; hsa-miR-130b-3p; hsa-miR-27a-3p; hsa-miR-34a-5p; hsa-miR-130a-3p; hsa-miR-125a-5p
GO Biological process (miRPathDB)		epithelial cell proliferation		over-represented		3.31e-6		1.19e-4		1.19e-4		hsa-miR-126-3p; hsa-miR-155-5p; hsa-miR-27a-3p; hsa-miR-199a-3p; hsa-miR-34a-5p; hsa-miR-130a-3p; hsa-miR-148b-3p; hsa-miR-125a-5p
GO Biological process (miRPathDB)		endothelial cell proliferation		over-represented		3.33e-6		1.19e-4		1.19e-4		hsa-miR-126-3p; hsa-miR-155-5p; hsa-miR-27a-3p; hsa-miR-199a-3p; hsa-miR-34a-5p; hsa-miR-125a-5p
GO Biological process (miRPathDB)		response to stimulus		over-represented		3.36e-6		1.19e-4		1.19e-4		hsa-miR-126-3p; hsa-miR-155-5p; hsa-miR-130b-3p; hsa-miR-27a-3p; hsa-miR-34a-5p; hsa-miR-130a-3p; hsa-miR-30a-5p; hsa-miR-125a-5p; hsa-miR-339-3p
Annotations derived over miRTarBase (Gene Ontology)		negative regulation of ERBB signaling pathway GO1901185		over-represented		3.37e-6		5.05e-4		5.05e-4		hsa-miR-155-5p; hsa-miR-130b-3p; hsa-miR-27a-3p; hsa-miR-122-5p; hsa-miR-22-5p; hsa-miR-34a-5p; hsa-miR-30a-5p; hsa-miR-125a-5p
Diseases (MNDR)		Stroke		over-represented		3.39e-6		1.41e-5		1.41e-5		hsa-miR-126-3p; hsa-miR-155-5p; hsa-miR-27a-3p; hsa-miR-122-5p; hsa-miR-34a-5p; hsa-miR-30a-5p
Annotations derived over miRTarBase (Gene Ontology)		core-binding factor complex GO0016513		over-represented		3.54e-6		5.23e-4		5.23e-4		hsa-miR-155-5p; hsa-miR-130b-3p; hsa-miR-365a-3p; hsa-miR-27a-3p; hsa-miR-130a-3p; hsa-miR-148b-3p; hsa-miR-532-5p; hsa-miR-30a-5p
Diseases (MNDR)		hepatitis B		over-represented		3.66e-6		1.51e-5		1.51e-5		hsa-miR-126-3p; hsa-miR-155-5p; hsa-miR-27a-3p; hsa-miR-122-5p; hsa-miR-34a-5p; hsa-miR-30a-5p; hsa-miR-125a-5p
Diseases (MNDR)		retinal degeneration		over-represented		3.66e-6		1.51e-5		1.51e-5		hsa-miR-126-3p; hsa-miR-155-5p; hsa-miR-27a-3p; hsa-miR-22-5p; hsa-miR-34a-5p; hsa-miR-30a-5p; hsa-miR-125a-5p
WikiPathways (miRPathDB)		BDNF-TrkB Signaling		over-represented		3.67e-6		9.39e-5		9.39e-5		hsa-miR-126-3p; hsa-miR-365a-3p; hsa-miR-27a-3p; hsa-miR-199a-3p; hsa-miR-34a-5p; hsa-miR-125a-5p
WikiPathways (miRPathDB)		Wnt Signaling Pathway		over-represented		3.67e-6		9.39e-5		9.39e-5		hsa-miR-126-3p; hsa-miR-155-5p; hsa-miR-885-5p; hsa-miR-365a-3p; hsa-miR-27a-3p; hsa-miR-199a-3p; hsa-miR-34a-5p; hsa-miR-125a-5p
GO Biological process (miRPathDB)		transmembrane receptor protein tyrosine kinase signaling pathway		over-represented		3.67e-6		1.26e-4		1.26e-4		hsa-miR-126-3p; hsa-miR-155-5p; hsa-miR-130b-3p; hsa-miR-199a-3p; hsa-miR-34a-5p; hsa-miR-130a-3p; hsa-miR-30a-5p; hsa-miR-125a-5p
Annotations derived over miRTarBase (Gene Ontology)		natural killer cell chemotaxis GO0035747		over-represented		3.70e-6		5.25e-4		5.25e-4		hsa-miR-126-3p; hsa-miR-27a-3p; hsa-miR-34a-5p; hsa-miR-148b-3p; hsa-miR-30a-5p; hsa-miR-125a-5p
Annotations derived over miRTarBase (Gene Ontology)		respiratory burst involved in defense response GO0002679		over-represented		3.70e-6		5.25e-4		5.25e-4		hsa-miR-126-3p; hsa-miR-27a-3p; hsa-miR-34a-5p; hsa-miR-148b-3p; hsa-miR-30a-5p; hsa-miR-125a-5p
Annotations derived over miRTarBase (Gene Ontology)		ribonucleoprotein granule GO0035770		over-represented		3.72e-6		5.25e-4		5.25e-4		hsa-miR-374a-5p; hsa-miR-885-5p; hsa-miR-130b-3p; hsa-miR-122-5p; hsa-miR-505-3p; hsa-miR-34a-5p; hsa-miR-130a-3p; hsa-miR-148b-3p; hsa-miR-30a-5p
GO Biological process (miRPathDB)		organ growth		over-represented		3.74e-6		1.26e-4		1.26e-4		hsa-miR-126-3p; hsa-miR-155-5p; hsa-miR-27a-3p; hsa-miR-199a-3p; hsa-miR-34a-5p; hsa-miR-130a-3p; hsa-miR-125a-5p
Diseases (MNDR)		Brain Injuries		over-represented		3.74e-6		1.52e-5		1.52e-5		hsa-miR-126-3p; hsa-miR-155-5p; hsa-miR-27a-3p; hsa-miR-122-5p; hsa-miR-34a-5p; hsa-miR-125a-5p
Diseases (MNDR)		Kaposis sarcoma		over-represented		3.74e-6		1.52e-5		1.52e-5		hsa-miR-126-3p; hsa-miR-155-5p; hsa-miR-27a-3p; hsa-miR-34a-5p; hsa-miR-30a-5p; hsa-miR-125a-5p
GO Molecular function (miRPathDB)		molecular function		over-represented		3.82e-6		3.93e-4		3.93e-4		hsa-miR-126-3p; hsa-miR-155-5p; hsa-miR-130b-3p; hsa-miR-27a-3p; hsa-miR-34a-5p; hsa-miR-130a-3p; hsa-miR-148b-3p; hsa-miR-30a-5p; hsa-miR-125a-5p
GO Biological process (miRPathDB)		cellular homeostasis		over-represented		3.82e-6		1.26e-4		1.26e-4		hsa-miR-126-3p; hsa-miR-365a-3p; hsa-miR-34a-5p; hsa-miR-130a-3p; hsa-miR-339-3p
Annotations derived over miRTarBase (Gene Ontology)		positive regulation of core promoter binding GO1904798		over-represented		3.88e-6		5.36e-4		5.36e-4		hsa-miR-374a-5p; hsa-miR-155-5p; hsa-miR-885-5p; hsa-miR-365a-3p; hsa-miR-27a-3p; hsa-miR-122-5p; hsa-miR-34a-5p; hsa-miR-30a-5p; hsa-miR-125a-5p
Annotations derived over miRTarBase (Gene Ontology)		mesoderm formation GO0001707		over-represented		3.91e-6		5.36e-4		5.36e-4		hsa-miR-155-5p; hsa-miR-27a-3p; hsa-miR-122-5p; hsa-miR-505-3p; hsa-miR-34a-5p; hsa-miR-130a-3p; hsa-miR-30a-5p; hsa-miR-125a-5p
Diseases (MNDR)		hepatitis C		over-represented		3.93e-6		1.58e-5		1.58e-5		hsa-miR-126-3p; hsa-miR-155-5p; hsa-miR-27a-3p; hsa-miR-122-5p; hsa-miR-34a-5p; hsa-miR-30a-5p; hsa-miR-125a-5p
Diseases (MNDR)		gastric adenocarcinoma		over-represented		3.95e-6		1.58e-5		1.58e-5		hsa-miR-374a-5p; hsa-miR-155-5p; hsa-miR-130b-3p; hsa-miR-365a-3p; hsa-miR-199a-3p; hsa-miR-22-5p; hsa-miR-34a-5p; hsa-miR-130a-3p; hsa-miR-532-5p; hsa-miR-30a-5p; hsa-miR-125a-5p; hsa-miR-339-3p
GO Biological process (miRPathDB)		phosphorylation		over-represented		3.96e-6		1.26e-4		1.26e-4		hsa-miR-126-3p; hsa-miR-155-5p; hsa-miR-130b-3p; hsa-miR-365a-3p; hsa-miR-27a-3p; hsa-miR-199a-3p; hsa-miR-34a-5p; hsa-miR-130a-3p; hsa-miR-125a-5p
GO Biological process (miRPathDB)		regulation of phosphorylation		over-represented		3.96e-6		1.26e-4		1.26e-4		hsa-miR-126-3p; hsa-miR-155-5p; hsa-miR-130b-3p; hsa-miR-365a-3p; hsa-miR-27a-3p; hsa-miR-199a-3p; hsa-miR-34a-5p; hsa-miR-130a-3p; hsa-miR-125a-5p
GO Biological process (miRPathDB)		telencephalon development		over-represented		4.02e-6		1.26e-4		1.26e-4		hsa-miR-126-3p; hsa-miR-155-5p; hsa-miR-130b-3p; hsa-miR-27a-3p; hsa-miR-34a-5p; hsa-miR-125a-5p
GO Biological process (miRPathDB)		DNA catabolic process		over-represented		4.02e-6		1.26e-4		1.26e-4		hsa-miR-155-5p; hsa-miR-365a-3p; hsa-miR-34a-5p; hsa-miR-30a-5p
GO Biological process (miRPathDB)		negative regulation of endothelial cell proliferation		over-represented		4.02e-6		1.26e-4		1.26e-4		hsa-miR-155-5p; hsa-miR-27a-3p; hsa-miR-199a-3p; hsa-miR-130a-3p
GO Biological process (miRPathDB)		regulation of protein complex disassembly		over-represented		4.02e-6		1.26e-4		1.26e-4		hsa-miR-130b-3p; hsa-miR-27a-3p; hsa-miR-34a-5p; hsa-miR-130a-3p
GO Biological process (miRPathDB)		positive regulation of organelle organization		over-represented		4.07e-6		1.26e-4		1.26e-4		hsa-miR-126-3p; hsa-miR-155-5p; hsa-miR-27a-3p; hsa-miR-199a-3p; hsa-miR-34a-5p; hsa-miR-130a-3p; hsa-miR-30a-5p; hsa-miR-125a-5p
GO Biological process (miRPathDB)		positive regulation of programmed cell death		over-represented		4.07e-6		1.26e-4		1.26e-4		hsa-miR-126-3p; hsa-miR-155-5p; hsa-miR-130b-3p; hsa-miR-27a-3p; hsa-miR-34a-5p; hsa-miR-130a-3p; hsa-miR-30a-5p; hsa-miR-125a-5p
Diseases (MNDR)		Sepsis		over-represented		4.12e-6		1.64e-5		1.64e-5		hsa-miR-126-3p; hsa-miR-155-5p; hsa-miR-27a-3p; hsa-miR-122-5p; hsa-miR-34a-5p; hsa-miR-30a-5p
Annotations derived over miRTarBase (Gene Ontology)		insulin-like growth factor receptor signaling pathway GO0048009		over-represented		4.14e-6		5.59e-4		5.59e-4		hsa-miR-126-3p; hsa-miR-155-5p; hsa-miR-885-5p; hsa-miR-130b-3p; hsa-miR-365a-3p; hsa-miR-27a-3p; hsa-miR-199a-3p; hsa-miR-122-5p; hsa-miR-505-3p; hsa-miR-34a-5p; hsa-miR-30a-5p; hsa-miR-125a-5p
Diseases (MNDR)		asthma		over-represented		4.21e-6		1.66e-5		1.66e-5		hsa-miR-126-3p; hsa-miR-155-5p; hsa-miR-27a-3p; hsa-miR-34a-5p; hsa-miR-148b-3p; hsa-miR-30a-5p; hsa-miR-125a-5p
Diseases (MNDR)		endometriosis		over-represented		4.21e-6		1.66e-5		1.66e-5		hsa-miR-126-3p; hsa-miR-155-5p; hsa-miR-365a-3p; hsa-miR-27a-3p; hsa-miR-34a-5p; hsa-miR-30a-5p; hsa-miR-125a-5p
Annotations derived over miRTarBase (Gene Ontology)		positive regulation of amyloid-beta formation GO1902004		over-represented		4.23e-6		5.64e-4		5.64e-4		hsa-miR-374a-5p; hsa-miR-155-5p; hsa-miR-885-5p; hsa-miR-130b-3p; hsa-miR-27a-3p; hsa-miR-505-3p; hsa-miR-22-5p; hsa-miR-34a-5p; hsa-miR-130a-3p; hsa-miR-30a-5p; hsa-miR-125a-5p
GO Biological process (miRPathDB)		cellular response to drug		over-represented		4.27e-6		1.29e-4		1.29e-4		hsa-miR-126-3p; hsa-miR-155-5p; hsa-miR-27a-3p; hsa-miR-199a-3p; hsa-miR-34a-5p; hsa-miR-130a-3p; hsa-miR-30a-5p
WikiPathways (miRPathDB)		EPO Receptor Signaling		over-represented		4.28e-6		9.39e-5		9.39e-5		hsa-miR-126-3p; hsa-miR-155-5p; hsa-miR-365a-3p; hsa-miR-27a-3p; hsa-miR-34a-5p; hsa-miR-125a-5p
WikiPathways (miRPathDB)		Toll-like Receptor Signaling Pathway		over-represented		4.28e-6		9.39e-5		9.39e-5		hsa-miR-126-3p; hsa-miR-155-5p; hsa-miR-365a-3p; hsa-miR-34a-5p; hsa-miR-30a-5p; hsa-miR-125a-5p
GO Biological process (miRPathDB)		cell cycle G1S phase transition		over-represented		4.29e-6		1.29e-4		1.29e-4		hsa-miR-126-3p; hsa-miR-155-5p; hsa-miR-130b-3p; hsa-miR-365a-3p; hsa-miR-27a-3p; hsa-miR-34a-5p; hsa-miR-130a-3p; hsa-miR-30a-5p; hsa-miR-125a-5p
GO Biological process (miRPathDB)		intracellular signal transduction		over-represented		4.29e-6		1.29e-4		1.29e-4		hsa-miR-126-3p; hsa-miR-155-5p; hsa-miR-130b-3p; hsa-miR-27a-3p; hsa-miR-199a-3p; hsa-miR-34a-5p; hsa-miR-130a-3p; hsa-miR-148b-3p; hsa-miR-125a-5p
GO Biological process (miRPathDB)		myeloid cell differentiation		over-represented		4.49e-6		1.33e-4		1.33e-4		hsa-miR-126-3p; hsa-miR-155-5p; hsa-miR-130b-3p; hsa-miR-27a-3p; hsa-miR-199a-3p; hsa-miR-34a-5p; hsa-miR-130a-3p; hsa-miR-125a-5p
Annotations derived over miRTarBase (Gene Ontology)		hepatocyte growth factor receptor signaling pathway GO0048012		over-represented		4.54e-6		5.80e-4		5.80e-4		hsa-miR-374a-5p; hsa-miR-155-5p; hsa-miR-885-5p; hsa-miR-130b-3p; hsa-miR-365a-3p; hsa-miR-199a-3p; hsa-miR-122-5p; hsa-miR-34a-5p; hsa-miR-30a-5p
Diseases (MNDR)		carotid artery disease		over-represented		4.54e-6		1.75e-5		1.75e-5		hsa-miR-126-3p; hsa-miR-155-5p; hsa-miR-27a-3p; hsa-miR-122-5p; hsa-miR-34a-5p; hsa-miR-30a-5p
Diseases (MNDR)		gastrointestinal system cancer		over-represented		4.54e-6		1.75e-5		1.75e-5		hsa-miR-126-3p; hsa-miR-155-5p; hsa-miR-27a-3p; hsa-miR-122-5p; hsa-miR-34a-5p; hsa-miR-30a-5p
Diseases (MNDR)		sarcoma		over-represented		4.54e-6		1.75e-5		1.75e-5		hsa-miR-126-3p; hsa-miR-155-5p; hsa-miR-27a-3p; hsa-miR-122-5p; hsa-miR-34a-5p; hsa-miR-30a-5p
GO Biological process (miRPathDB)		response to growth factor		over-represented		4.65e-6		1.36e-4		1.36e-4		hsa-miR-126-3p; hsa-miR-155-5p; hsa-miR-130b-3p; hsa-miR-27a-3p; hsa-miR-199a-3p; hsa-miR-34a-5p; hsa-miR-130a-3p; hsa-miR-30a-5p; hsa-miR-125a-5p
Annotations derived over miRTarBase (Gene Ontology)		activation of phospholipase A2 activity by calcium-mediated signaling GO0043006		over-represented		4.66e-6		5.80e-4		5.80e-4		hsa-miR-155-5p; hsa-miR-27a-3p; hsa-miR-122-5p; hsa-miR-30a-5p; hsa-miR-125a-5p
Annotations derived over miRTarBase (Gene Ontology)		multivesicular body internal vesicle lumen GO0097489		over-represented		4.66e-6		5.80e-4		5.80e-4		hsa-miR-155-5p; hsa-miR-27a-3p; hsa-miR-122-5p; hsa-miR-30a-5p; hsa-miR-125a-5p
Annotations derived over miRTarBase (Gene Ontology)		negative regulation of cardiocyte differentiation GO1905208		over-represented		4.66e-6		5.80e-4		5.80e-4		hsa-miR-155-5p; hsa-miR-27a-3p; hsa-miR-122-5p; hsa-miR-30a-5p; hsa-miR-125a-5p
Annotations derived over miRTarBase (Gene Ontology)		phosphatidylinositol 3-kinase complex class IB GO0005944		over-represented		4.66e-6		5.80e-4		5.80e-4		hsa-miR-126-3p; hsa-miR-27a-3p; hsa-miR-34a-5p; hsa-miR-148b-3p; hsa-miR-125a-5p
Target genes (miRTarBase)		EGFR		over-represented		4.66e-6		0.0021426		0.0021426		hsa-miR-155-5p; hsa-miR-27a-3p; hsa-miR-122-5p; hsa-miR-30a-5p; hsa-miR-125a-5p
Target genes (miRTarBase)		PIK3CG		over-represented		4.66e-6		0.0021426		0.0021426		hsa-miR-126-3p; hsa-miR-27a-3p; hsa-miR-34a-5p; hsa-miR-148b-3p; hsa-miR-125a-5p
Annotations derived over miRTarBase (Gene Ontology)		positive regulation of osteoclast differentiation GO0045672		over-represented		4.75e-6		5.84e-4		5.84e-4		hsa-miR-374a-5p; hsa-miR-130b-3p; hsa-miR-27a-3p; hsa-miR-505-3p; hsa-miR-34a-5p; hsa-miR-130a-3p; hsa-miR-148b-3p; hsa-miR-125a-5p
Annotations derived over miRTarBase (Gene Ontology)		cell projection GO0042995		over-represented		4.85e-6		5.88e-4		5.88e-4		hsa-miR-126-3p; hsa-miR-374a-5p; hsa-miR-155-5p; hsa-miR-885-5p; hsa-miR-130b-3p; hsa-miR-365a-3p; hsa-miR-27a-3p; hsa-miR-199a-3p; hsa-miR-122-5p; hsa-miR-505-3p; hsa-miR-34a-5p; hsa-miR-130a-3p; hsa-miR-148b-3p; hsa-miR-30a-5p; hsa-miR-125a-5p
Reactome (miRPathDB)		Deactivation of the beta-catenin transactivating complex		over-represented		4.85e-6		0.0017099		0.0017099		hsa-miR-126-3p; hsa-miR-155-5p; hsa-miR-130b-3p; hsa-miR-365a-3p; hsa-miR-34a-5p; hsa-miR-130a-3p
GO Biological process (miRPathDB)		response to extracellular stimulus		over-represented		4.85e-6		1.39e-4		1.39e-4		hsa-miR-126-3p; hsa-miR-155-5p; hsa-miR-27a-3p; hsa-miR-199a-3p; hsa-miR-34a-5p; hsa-miR-130a-3p; hsa-miR-148b-3p
Annotations derived over miRTarBase (Gene Ontology)		cerebellar Purkinje cell layer structural organization GO0021693		over-represented		4.92e-6		5.89e-4		5.89e-4		hsa-miR-155-5p; hsa-miR-130b-3p; hsa-miR-22-5p; hsa-miR-34a-5p
Diseases (MNDR)		neuroblastoma		over-represented		4.94e-6		1.89e-5		1.89e-5		hsa-miR-126-3p; hsa-miR-155-5p; hsa-miR-885-5p; hsa-miR-130b-3p; hsa-miR-27a-3p; hsa-miR-34a-5p; hsa-miR-30a-5p; hsa-miR-125a-5p
Diseases (MNDR)		Inflammation		over-represented		4.99e-6		1.90e-5		1.90e-5		hsa-miR-126-3p; hsa-miR-155-5p; hsa-miR-27a-3p; hsa-miR-34a-5p; hsa-miR-30a-5p; hsa-miR-125a-5p
Gene Ontology (miRWalk)		GO0032471 reduction of endoplasmic reticulum calcium ion concentration		over-represented		5.02e-6		0.0035955		0.0035955		hsa-miR-365a-3p; hsa-miR-122-5p; hsa-miR-505-3p; hsa-miR-148b-3p; hsa-miR-30a-5p; hsa-miR-125a-5p
Diseases (MNDR)		cancer		over-represented		5.02e-6		1.90e-5		1.90e-5		hsa-miR-126-3p; hsa-miR-374a-5p; hsa-miR-155-5p; hsa-miR-885-5p; hsa-miR-130b-3p; hsa-miR-365a-3p; hsa-miR-27a-3p; hsa-miR-199a-3p; hsa-miR-122-5p; hsa-miR-505-3p; hsa-miR-22-5p; hsa-miR-34a-5p; hsa-miR-130a-3p; hsa-miR-148b-3p; hsa-miR-532-5p; hsa-miR-30a-5p; hsa-miR-125a-5p; hsa-miR-339-3p
GO Biological process (miRPathDB)		G1S transition of mitotic cell cycle		over-represented		5.04e-6		1.39e-4		1.39e-4		hsa-miR-126-3p; hsa-miR-155-5p; hsa-miR-130b-3p; hsa-miR-365a-3p; hsa-miR-27a-3p; hsa-miR-34a-5p; hsa-miR-130a-3p; hsa-miR-30a-5p; hsa-miR-125a-5p
GO Biological process (miRPathDB)		cellular response to mechanical stimulus		over-represented		5.05e-6		1.39e-4		1.39e-4		hsa-miR-126-3p; hsa-miR-155-5p; hsa-miR-34a-5p; hsa-miR-130a-3p; hsa-miR-125a-5p
GO Biological process (miRPathDB)		placenta development		over-represented		5.05e-6		1.39e-4		1.39e-4		hsa-miR-27a-3p; hsa-miR-199a-3p; hsa-miR-34a-5p; hsa-miR-125a-5p; hsa-miR-339-3p
GO Biological process (miRPathDB)		regulation of smooth muscle cell apoptotic process		over-represented		5.05e-6		1.39e-4		1.39e-4		hsa-miR-126-3p; hsa-miR-155-5p; hsa-miR-27a-3p; hsa-miR-199a-3p; hsa-miR-125a-5p
GO Biological process (miRPathDB)		secretion		over-represented		5.05e-6		1.39e-4		1.39e-4		hsa-miR-126-3p; hsa-miR-155-5p; hsa-miR-34a-5p; hsa-miR-30a-5p; hsa-miR-125a-5p
Annotations derived over miRTarBase (Gene Ontology)		calcium-mediated signaling using intracellular calcium source GO0035584		over-represented		5.15e-6		6.10e-4		6.10e-4		hsa-miR-126-3p; hsa-miR-155-5p; hsa-miR-130b-3p; hsa-miR-365a-3p; hsa-miR-27a-3p; hsa-miR-199a-3p; hsa-miR-505-3p; hsa-miR-22-5p; hsa-miR-34a-5p; hsa-miR-130a-3p; hsa-miR-148b-3p
Annotations derived over miRTarBase (Gene Ontology)		epidermal growth factor-activated receptor activity GO0005006		over-represented		5.30e-6		6.20e-4		6.20e-4		hsa-miR-155-5p; hsa-miR-27a-3p; hsa-miR-122-5p; hsa-miR-30a-5p; hsa-miR-125a-5p
Diseases (MNDR)		Burkitt lymphoma		over-represented		5.40e-6		2.03e-5		2.03e-5		hsa-miR-126-3p; hsa-miR-374a-5p; hsa-miR-155-5p; hsa-miR-130b-3p; hsa-miR-27a-3p; hsa-miR-199a-3p; hsa-miR-34a-5p; hsa-miR-130a-3p; hsa-miR-30a-5p
WikiPathways (miRPathDB)		Breast cancer pathway		over-represented		5.41e-6		1.11e-4		1.11e-4		hsa-miR-126-3p; hsa-miR-155-5p; hsa-miR-365a-3p; hsa-miR-27a-3p; hsa-miR-199a-3p; hsa-miR-34a-5p; hsa-miR-130a-3p; hsa-miR-148b-3p; hsa-miR-30a-5p; hsa-miR-125a-5p
GO Biological process (miRPathDB)		positive regulation of catalytic activity		over-represented		5.47e-6		1.47e-4		1.47e-4		hsa-miR-126-3p; hsa-miR-155-5p; hsa-miR-130b-3p; hsa-miR-27a-3p; hsa-miR-199a-3p; hsa-miR-34a-5p; hsa-miR-130a-3p; hsa-miR-125a-5p
GO Biological process (miRPathDB)		positive regulation of cell death		over-represented		5.47e-6		1.47e-4		1.47e-4		hsa-miR-126-3p; hsa-miR-155-5p; hsa-miR-130b-3p; hsa-miR-27a-3p; hsa-miR-34a-5p; hsa-miR-130a-3p; hsa-miR-30a-5p; hsa-miR-125a-5p
GO Molecular function (miRPathDB)		ligand-activated transcription factor activity		over-represented		5.62e-6		3.93e-4		3.93e-4		hsa-miR-155-5p; hsa-miR-130b-3p; hsa-miR-27a-3p; hsa-miR-125a-5p
GO Molecular function (miRPathDB)		nuclear receptor activity		over-represented		5.62e-6		3.93e-4		3.93e-4		hsa-miR-155-5p; hsa-miR-130b-3p; hsa-miR-27a-3p; hsa-miR-125a-5p
Annotations derived over miRTarBase (Gene Ontology)		cellular response to staurosporine GO0072734		over-represented		5.68e-6		6.56e-4		6.56e-4		hsa-miR-374a-5p; hsa-miR-155-5p; hsa-miR-885-5p; hsa-miR-122-5p; hsa-miR-34a-5p; hsa-miR-30a-5p
Diseases (MNDR)		Stroke Lacunar		over-represented		5.69e-6		2.13e-5		2.13e-5		hsa-miR-126-3p; hsa-miR-374a-5p; hsa-miR-130b-3p; hsa-miR-122-5p; hsa-miR-22-5p; hsa-miR-130a-3p; hsa-miR-148b-3p; hsa-miR-532-5p; hsa-miR-30a-5p; hsa-miR-125a-5p
Target genes (miRTarBase)		DNAJB1		over-represented		5.75e-6		0.0021653		0.0021653		hsa-miR-155-5p; hsa-miR-122-5p; hsa-miR-30a-5p
Target genes (miRTarBase)		NT5E		over-represented		5.75e-6		0.0021653		0.0021653		hsa-miR-155-5p; hsa-miR-34a-5p; hsa-miR-30a-5p
Pathways (KEGG)		Inflammatory bowel disease IBD		over-represented		5.79e-6		3.11e-4		3.11e-4		hsa-miR-374a-5p; hsa-miR-155-5p; hsa-miR-130b-3p; hsa-miR-365a-3p; hsa-miR-27a-3p; hsa-miR-122-5p; hsa-miR-505-3p; hsa-miR-22-5p; hsa-miR-34a-5p; hsa-miR-130a-3p; hsa-miR-148b-3p; hsa-miR-30a-5p; hsa-miR-125a-5p; hsa-miR-339-3p
Diseases (MNDR)		Ewing sarcoma		over-represented		5.99e-6		2.20e-5		2.20e-5		hsa-miR-126-3p; hsa-miR-155-5p; hsa-miR-27a-3p; hsa-miR-122-5p; hsa-miR-34a-5p; hsa-miR-30a-5p
Diseases (MNDR)		Laryngeal Neoplasms		over-represented		5.99e-6		2.20e-5		2.20e-5		hsa-miR-126-3p; hsa-miR-155-5p; hsa-miR-885-5p; hsa-miR-27a-3p; hsa-miR-34a-5p; hsa-miR-30a-5p
Diseases (MNDR)		myelodysplasticmyeloproliferative neoplasm		over-represented		5.99e-6		2.20e-5		2.20e-5		hsa-miR-126-3p; hsa-miR-155-5p; hsa-miR-27a-3p; hsa-miR-34a-5p; hsa-miR-30a-5p; hsa-miR-125a-5p
WikiPathways (miRPathDB)		Ras Signaling		over-represented		6.08e-6		1.17e-4		1.17e-4		hsa-miR-126-3p; hsa-miR-155-5p; hsa-miR-365a-3p; hsa-miR-27a-3p; hsa-miR-199a-3p; hsa-miR-34a-5p; hsa-miR-30a-5p; hsa-miR-125a-5p
Gene Ontology (miRWalk)		GO0000977 rna polymerase ii regulatory region sequence specific dna binding		over-represented		6.09e-6		0.0035955		0.0035955		hsa-miR-155-5p; hsa-miR-130b-3p; hsa-miR-199a-3p; hsa-miR-122-5p; hsa-miR-34a-5p; hsa-miR-130a-3p; hsa-miR-148b-3p; hsa-miR-532-5p
Annotations derived over miRTarBase (Gene Ontology)		outflow tract morphogenesis GO0003151		over-represented		6.10e-6		6.81e-4		6.81e-4		hsa-miR-126-3p; hsa-miR-374a-5p; hsa-miR-155-5p; hsa-miR-130b-3p; hsa-miR-27a-3p; hsa-miR-199a-3p; hsa-miR-505-3p; hsa-miR-34a-5p; hsa-miR-130a-3p; hsa-miR-148b-3p; hsa-miR-532-5p; hsa-miR-30a-5p; hsa-miR-125a-5p; hsa-miR-339-3p
Gene Ontology (miRWalk)		GO0060763 mammary duct terminal end bud growth		over-represented		6.19e-6		0.0035955		0.0035955		hsa-miR-130b-3p; hsa-miR-505-3p; hsa-miR-130a-3p; hsa-miR-148b-3p; hsa-miR-30a-5p
Annotations derived over miRTarBase (Gene Ontology)		positive regulation of nitrogen compound metabolic process GO0051173		over-represented		6.20e-6		6.81e-4		6.81e-4		hsa-miR-27a-3p; hsa-miR-34a-5p; hsa-miR-130a-3p; hsa-miR-125a-5p
Annotations derived over miRTarBase (Gene Ontology)		positive regulation of vitamin D biosynthetic process GO0060557		over-represented		6.20e-6		6.81e-4		6.81e-4		hsa-miR-27a-3p; hsa-miR-34a-5p; hsa-miR-130a-3p; hsa-miR-125a-5p
Annotations derived over miRTarBase (Gene Ontology)		positive regulation of tyrosine phosphorylation of STAT protein GO0042531		over-represented		6.22e-6		6.81e-4		6.81e-4		hsa-miR-126-3p; hsa-miR-374a-5p; hsa-miR-155-5p; hsa-miR-130b-3p; hsa-miR-365a-3p; hsa-miR-27a-3p; hsa-miR-199a-3p; hsa-miR-122-5p; hsa-miR-505-3p; hsa-miR-34a-5p; hsa-miR-130a-3p; hsa-miR-148b-3p; hsa-miR-30a-5p; hsa-miR-125a-5p
GO Biological process (miRPathDB)		brain development		over-represented		6.23e-6		1.60e-4		1.60e-4		hsa-miR-126-3p; hsa-miR-155-5p; hsa-miR-130b-3p; hsa-miR-27a-3p; hsa-miR-34a-5p; hsa-miR-130a-3p; hsa-miR-125a-5p
GO Biological process (miRPathDB)		epithelium migration		over-represented		6.23e-6		1.60e-4		1.60e-4		hsa-miR-126-3p; hsa-miR-155-5p; hsa-miR-27a-3p; hsa-miR-199a-3p; hsa-miR-34a-5p; hsa-miR-130a-3p; hsa-miR-125a-5p
GO Biological process (miRPathDB)		muscle organ development		over-represented		6.23e-6		1.60e-4		1.60e-4		hsa-miR-155-5p; hsa-miR-130b-3p; hsa-miR-27a-3p; hsa-miR-199a-3p; hsa-miR-130a-3p; hsa-miR-125a-5p; hsa-miR-339-3p
GO Biological process (miRPathDB)		muscle tissue development		over-represented		6.23e-6		1.60e-4		1.60e-4		hsa-miR-155-5p; hsa-miR-130b-3p; hsa-miR-27a-3p; hsa-miR-199a-3p; hsa-miR-130a-3p; hsa-miR-125a-5p; hsa-miR-339-3p
GO Biological process (miRPathDB)		ossification		over-represented		6.23e-6		1.60e-4		1.60e-4		hsa-miR-126-3p; hsa-miR-155-5p; hsa-miR-27a-3p; hsa-miR-199a-3p; hsa-miR-34a-5p; hsa-miR-130a-3p; hsa-miR-339-3p
Annotations derived over miRTarBase (Gene Ontology)		1-phosphatidylinositol-3-kinase regulator activity GO0046935		over-represented		6.42e-6		6.81e-4		6.81e-4		hsa-miR-126-3p; hsa-miR-374a-5p; hsa-miR-155-5p; hsa-miR-130b-3p; hsa-miR-27a-3p; hsa-miR-199a-3p; hsa-miR-122-5p; hsa-miR-505-3p; hsa-miR-34a-5p; hsa-miR-148b-3p; hsa-miR-30a-5p
Annotations derived over miRTarBase (Gene Ontology)		positive regulation of cellular protein metabolic process GO0032270		over-represented		6.45e-6		6.81e-4		6.81e-4		hsa-miR-126-3p; hsa-miR-155-5p; hsa-miR-130b-3p; hsa-miR-365a-3p; hsa-miR-122-5p; hsa-miR-505-3p; hsa-miR-34a-5p; hsa-miR-130a-3p; hsa-miR-148b-3p; hsa-miR-125a-5p
Annotations derived over miRTarBase (Gene Ontology)		Wnt signaling pathway involved in midbrain dopaminergic neuron differentiation GO1904953		over-represented		6.46e-6		6.81e-4		6.81e-4		hsa-miR-126-3p; hsa-miR-374a-5p; hsa-miR-155-5p; hsa-miR-122-5p; hsa-miR-34a-5p; hsa-miR-148b-3p; hsa-miR-30a-5p
Annotations derived over miRTarBase (Gene Ontology)		negative regulation of lipid storage GO0010888		over-represented		6.46e-6		6.81e-4		6.81e-4		hsa-miR-126-3p; hsa-miR-155-5p; hsa-miR-365a-3p; hsa-miR-122-5p; hsa-miR-34a-5p; hsa-miR-130a-3p; hsa-miR-30a-5p
GO Biological process (miRPathDB)		response to organic substance		over-represented		6.47e-6		1.62e-4		1.62e-4		hsa-miR-126-3p; hsa-miR-155-5p; hsa-miR-130b-3p; hsa-miR-27a-3p; hsa-miR-199a-3p; hsa-miR-34a-5p; hsa-miR-130a-3p; hsa-miR-30a-5p; hsa-miR-125a-5p; hsa-miR-339-3p
Diseases (MNDR)		Diabetic Nephropathies		over-represented		6.55e-6		2.39e-5		2.39e-5		hsa-miR-126-3p; hsa-miR-155-5p; hsa-miR-130b-3p; hsa-miR-27a-3p; hsa-miR-34a-5p; hsa-miR-30a-5p
GO Biological process (miRPathDB)		cellular response to vascular endothelial growth factor stimulus		over-represented		6.57e-6		1.62e-4		1.62e-4		hsa-miR-126-3p; hsa-miR-27a-3p; hsa-miR-199a-3p; hsa-miR-34a-5p; hsa-miR-125a-5p
GO Biological process (miRPathDB)		developmental cell growth		over-represented		6.57e-6		1.62e-4		1.62e-4		hsa-miR-126-3p; hsa-miR-199a-3p; hsa-miR-34a-5p; hsa-miR-148b-3p; hsa-miR-125a-5p
GO Biological process (miRPathDB)		negative regulation of autophagy		over-represented		6.57e-6		1.62e-4		1.62e-4		hsa-miR-126-3p; hsa-miR-155-5p; hsa-miR-199a-3p; hsa-miR-34a-5p; hsa-miR-125a-5p
GO Cellular component (miRPathDB)		secretory granule membrane		over-represented		6.58e-6		8.52e-4		8.52e-4		hsa-miR-155-5p; hsa-miR-148b-3p; hsa-miR-30a-5p
GO Biological process (miRPathDB)		regulation of translation		over-represented		6.62e-6		1.62e-4		1.62e-4		hsa-miR-126-3p; hsa-miR-155-5p; hsa-miR-130b-3p; hsa-miR-27a-3p; hsa-miR-34a-5p; hsa-miR-130a-3p; hsa-miR-30a-5p; hsa-miR-125a-5p
Annotations derived over miRTarBase (Gene Ontology)		cytoskeletal anchoring at nuclear membrane GO0090286		over-represented		6.68e-6		6.89e-4		6.89e-4		hsa-miR-155-5p; hsa-miR-130b-3p; hsa-miR-27a-3p; hsa-miR-34a-5p; hsa-miR-130a-3p; hsa-miR-148b-3p
Annotations derived over miRTarBase (Gene Ontology)		meiotic nuclear membrane microtubule tethering complex GO0034993		over-represented		6.68e-6		6.89e-4		6.89e-4		hsa-miR-155-5p; hsa-miR-130b-3p; hsa-miR-27a-3p; hsa-miR-34a-5p; hsa-miR-130a-3p; hsa-miR-148b-3p
Diseases (MNDR)		Duchenne muscular dystrophy		over-represented		6.72e-6		2.44e-5		2.44e-5		hsa-miR-126-3p; hsa-miR-155-5p; hsa-miR-27a-3p; hsa-miR-199a-3p; hsa-miR-34a-5p; hsa-miR-130a-3p; hsa-miR-30a-5p
GO Biological process (miRPathDB)		actin cytoskeleton organization		over-represented		6.78e-6		1.62e-4		1.62e-4		hsa-miR-126-3p; hsa-miR-155-5p; hsa-miR-27a-3p; hsa-miR-34a-5p; hsa-miR-130a-3p; hsa-miR-125a-5p
GO Biological process (miRPathDB)		cellular response to reactive oxygen species		over-represented		6.78e-6		1.62e-4		1.62e-4		hsa-miR-126-3p; hsa-miR-155-5p; hsa-miR-27a-3p; hsa-miR-199a-3p; hsa-miR-34a-5p; hsa-miR-30a-5p
GO Biological process (miRPathDB)		phosphatidylinositol 3-kinase signaling		over-represented		6.78e-6		1.62e-4		1.62e-4		hsa-miR-126-3p; hsa-miR-155-5p; hsa-miR-199a-3p; hsa-miR-34a-5p; hsa-miR-130a-3p; hsa-miR-125a-5p
Annotations derived over miRTarBase (Gene Ontology)		hepatocyte growth factor-activated receptor activity GO0005008		over-represented		6.79e-6		6.93e-4		6.93e-4		hsa-miR-27a-3p; hsa-miR-199a-3p; hsa-miR-34a-5p; hsa-miR-130a-3p; hsa-miR-30a-5p
Target genes (miRTarBase)		MET		over-represented		6.79e-6		0.002344		0.002344		hsa-miR-27a-3p; hsa-miR-199a-3p; hsa-miR-34a-5p; hsa-miR-130a-3p; hsa-miR-30a-5p
GO Biological process (miRPathDB)		regulation of phosphorus metabolic process		over-represented		6.86e-6		1.62e-4		1.62e-4		hsa-miR-126-3p; hsa-miR-155-5p; hsa-miR-130b-3p; hsa-miR-365a-3p; hsa-miR-27a-3p; hsa-miR-199a-3p; hsa-miR-34a-5p; hsa-miR-130a-3p; hsa-miR-125a-5p
Annotations derived over miRTarBase (Gene Ontology)		protein kinase B signaling GO0043491		over-represented		6.87e-6		6.93e-4		6.93e-4		hsa-miR-126-3p; hsa-miR-155-5p; hsa-miR-130b-3p; hsa-miR-365a-3p; hsa-miR-27a-3p; hsa-miR-199a-3p; hsa-miR-122-5p; hsa-miR-505-3p; hsa-miR-34a-5p; hsa-miR-130a-3p; hsa-miR-148b-3p; hsa-miR-30a-5p; hsa-miR-125a-5p
GO Biological process (miRPathDB)		cellular response to organonitrogen compound		over-represented		7.03e-6		1.63e-4		1.63e-4		hsa-miR-126-3p; hsa-miR-155-5p; hsa-miR-34a-5p; hsa-miR-130a-3p; hsa-miR-30a-5p; hsa-miR-125a-5p; hsa-miR-339-3p
GO Biological process (miRPathDB)		response to peptide		over-represented		7.03e-6		1.63e-4		1.63e-4		hsa-miR-126-3p; hsa-miR-155-5p; hsa-miR-27a-3p; hsa-miR-34a-5p; hsa-miR-130a-3p; hsa-miR-125a-5p; hsa-miR-339-3p
Diseases (MNDR)		liver cirrhosis		over-represented		7.15e-6		2.57e-5		2.57e-5		hsa-miR-126-3p; hsa-miR-155-5p; hsa-miR-27a-3p; hsa-miR-34a-5p; hsa-miR-30a-5p; hsa-miR-125a-5p
Diseases (MNDR)		kidney cancer		over-represented		7.17e-6		2.57e-5		2.57e-5		hsa-miR-126-3p; hsa-miR-155-5p; hsa-miR-27a-3p; hsa-miR-199a-3p; hsa-miR-122-5p; hsa-miR-34a-5p; hsa-miR-532-5p
Gene Ontology (miRWalk)		GO0034383 low density lipoprotein particle clearance		over-represented		7.44e-6		0.0035955		0.0035955		hsa-miR-155-5p; hsa-miR-130b-3p; hsa-miR-122-5p; hsa-miR-34a-5p; hsa-miR-130a-3p; hsa-miR-148b-3p; hsa-miR-30a-5p
Gene Ontology (miRWalk)		GO0060068 vagina development		over-represented		7.44e-6		0.0035955		0.0035955		hsa-miR-155-5p; hsa-miR-365a-3p; hsa-miR-122-5p; hsa-miR-34a-5p; hsa-miR-148b-3p; hsa-miR-30a-5p; hsa-miR-125a-5p
Annotations derived over miRTarBase (Gene Ontology)		negative regulation of apoptotic signaling pathway GO2001234		over-represented		7.57e-6		7.56e-4		7.56e-4		hsa-miR-126-3p; hsa-miR-155-5p; hsa-miR-130b-3p; hsa-miR-365a-3p; hsa-miR-27a-3p; hsa-miR-122-5p; hsa-miR-505-3p; hsa-miR-34a-5p; hsa-miR-130a-3p; hsa-miR-148b-3p; hsa-miR-30a-5p; hsa-miR-125a-5p
Diseases (MNDR)		Prostatic Neoplasms		over-represented		7.62e-6		2.72e-5		2.72e-5		hsa-miR-126-3p; hsa-miR-155-5p; hsa-miR-130b-3p; hsa-miR-27a-3p; hsa-miR-199a-3p; hsa-miR-122-5p; hsa-miR-34a-5p; hsa-miR-130a-3p; hsa-miR-148b-3p; hsa-miR-30a-5p; hsa-miR-125a-5p
Localization (RNALocate)		Extracellular vesicle		over-represented		7.68e-6		1.41e-5		1.41e-5		hsa-miR-126-3p; hsa-miR-130b-3p; hsa-miR-27a-3p; hsa-miR-505-3p; hsa-miR-148b-3p; hsa-miR-532-5p; hsa-miR-30a-5p; hsa-miR-125a-5p
Annotations derived over miRTarBase (Gene Ontology)		alpha-actinin binding GO0051393		over-represented		7.69e-6		7.60e-4		7.60e-4		hsa-miR-155-5p; hsa-miR-130b-3p; hsa-miR-27a-3p; hsa-miR-34a-5p; hsa-miR-130a-3p; hsa-miR-30a-5p; hsa-miR-125a-5p
Diseases (MNDR)		uterine corpus endometrial carcinoma		over-represented		7.71e-6		2.73e-5		2.73e-5		hsa-miR-126-3p; hsa-miR-374a-5p; hsa-miR-155-5p; hsa-miR-885-5p; hsa-miR-130b-3p; hsa-miR-199a-3p; hsa-miR-505-3p; hsa-miR-22-5p; hsa-miR-130a-3p; hsa-miR-148b-3p; hsa-miR-532-5p; hsa-miR-125a-5p
Diseases (MNDR)		osteoarthritis		over-represented		7.79e-6		2.75e-5		2.75e-5		hsa-miR-126-3p; hsa-miR-155-5p; hsa-miR-27a-3p; hsa-miR-122-5p; hsa-miR-34a-5p; hsa-miR-30a-5p
Annotations derived over miRTarBase (Gene Ontology)		negative regulation of histone methylation GO0031061		over-represented		7.82e-6		7.64e-4		7.64e-4		hsa-miR-155-5p; hsa-miR-130b-3p; hsa-miR-505-3p; hsa-miR-34a-5p; hsa-miR-130a-3p; hsa-miR-148b-3p
Target genes (miRTarBase)		JARID2		over-represented		7.82e-6		0.0024897		0.0024897		hsa-miR-155-5p; hsa-miR-130b-3p; hsa-miR-505-3p; hsa-miR-34a-5p; hsa-miR-130a-3p; hsa-miR-148b-3p
GO Biological process (miRPathDB)		homeostatic process		over-represented		7.92e-6		1.75e-4		1.75e-4		hsa-miR-126-3p; hsa-miR-365a-3p; hsa-miR-27a-3p; hsa-miR-199a-3p; hsa-miR-34a-5p; hsa-miR-130a-3p; hsa-miR-125a-5p
GO Biological process (miRPathDB)		intracellular transport		over-represented		7.92e-6		1.75e-4		1.75e-4		hsa-miR-155-5p; hsa-miR-130b-3p; hsa-miR-27a-3p; hsa-miR-34a-5p; hsa-miR-130a-3p; hsa-miR-30a-5p; hsa-miR-125a-5p
GO Biological process (miRPathDB)		regulation of blood vessel endothelial cell migration		over-represented		7.92e-6		1.75e-4		1.75e-4		hsa-miR-126-3p; hsa-miR-155-5p; hsa-miR-27a-3p; hsa-miR-199a-3p; hsa-miR-34a-5p; hsa-miR-130a-3p; hsa-miR-125a-5p
Annotations derived over miRTarBase (Gene Ontology)		cerebral cortex development GO0021987		over-represented		7.95e-6		7.64e-4		7.64e-4		hsa-miR-126-3p; hsa-miR-374a-5p; hsa-miR-155-5p; hsa-miR-885-5p; hsa-miR-130b-3p; hsa-miR-27a-3p; hsa-miR-22-5p; hsa-miR-130a-3p; hsa-miR-148b-3p; hsa-miR-30a-5p; hsa-miR-125a-5p
GO Biological process (miRPathDB)		anatomical structure formation involved in morphogenesis		over-represented		7.96e-6		1.75e-4		1.75e-4		hsa-miR-126-3p; hsa-miR-155-5p; hsa-miR-199a-3p; hsa-miR-34a-5p; hsa-miR-130a-3p; hsa-miR-148b-3p; hsa-miR-30a-5p; hsa-miR-125a-5p
Annotations derived over miRTarBase (Gene Ontology)		regulation of synaptic vesicle exocytosis GO2000300		over-represented		7.98e-6		7.64e-4		7.64e-4		hsa-miR-374a-5p; hsa-miR-155-5p; hsa-miR-130b-3p; hsa-miR-27a-3p; hsa-miR-505-3p; hsa-miR-130a-3p; hsa-miR-148b-3p; hsa-miR-30a-5p; hsa-miR-125a-5p
GO Biological process (miRPathDB)		phosphatidylinositol-mediated signaling		over-represented		7.99e-6		1.75e-4		1.75e-4		hsa-miR-126-3p; hsa-miR-155-5p; hsa-miR-199a-3p; hsa-miR-34a-5p; hsa-miR-130a-3p; hsa-miR-125a-5p
GO Biological process (miRPathDB)		positive regulation of smooth muscle cell proliferation		over-represented		7.99e-6		1.75e-4		1.75e-4		hsa-miR-126-3p; hsa-miR-155-5p; hsa-miR-199a-3p; hsa-miR-34a-5p; hsa-miR-130a-3p; hsa-miR-125a-5p
GO Biological process (miRPathDB)		regulation of neuron apoptotic process		over-represented		7.99e-6		1.75e-4		1.75e-4		hsa-miR-126-3p; hsa-miR-155-5p; hsa-miR-885-5p; hsa-miR-27a-3p; hsa-miR-34a-5p; hsa-miR-125a-5p
Annotations derived over miRTarBase (Gene Ontology)		regulation of cell adhesion GO0030155		over-represented		8.12e-6		7.64e-4		7.64e-4		hsa-miR-126-3p; hsa-miR-374a-5p; hsa-miR-155-5p; hsa-miR-130b-3p; hsa-miR-27a-3p; hsa-miR-122-5p; hsa-miR-505-3p; hsa-miR-22-5p; hsa-miR-34a-5p; hsa-miR-130a-3p; hsa-miR-148b-3p; hsa-miR-30a-5p; hsa-miR-125a-5p
Annotations derived over miRTarBase (Gene Ontology)		platelet-derived growth factor receptor binding GO0005161		over-represented		8.17e-6		7.64e-4		7.64e-4		hsa-miR-126-3p; hsa-miR-374a-5p; hsa-miR-155-5p; hsa-miR-130b-3p; hsa-miR-199a-3p; hsa-miR-505-3p; hsa-miR-34a-5p; hsa-miR-130a-3p; hsa-miR-148b-3p; hsa-miR-30a-5p; hsa-miR-125a-5p
Annotations derived over miRTarBase (Gene Ontology)		14-3-3 protein binding GO0071889		over-represented		8.42e-6		7.64e-4		7.64e-4		hsa-miR-126-3p; hsa-miR-374a-5p; hsa-miR-155-5p; hsa-miR-130b-3p; hsa-miR-365a-3p; hsa-miR-27a-3p; hsa-miR-199a-3p; hsa-miR-122-5p; hsa-miR-34a-5p; hsa-miR-130a-3p; hsa-miR-148b-3p; hsa-miR-532-5p; hsa-miR-30a-5p; hsa-miR-125a-5p
Annotations derived over miRTarBase (Gene Ontology)		apoptotic signaling pathway GO0097190		over-represented		8.42e-6		7.64e-4		7.64e-4		hsa-miR-374a-5p; hsa-miR-155-5p; hsa-miR-885-5p; hsa-miR-130b-3p; hsa-miR-365a-3p; hsa-miR-27a-3p; hsa-miR-199a-3p; hsa-miR-122-5p; hsa-miR-505-3p; hsa-miR-34a-5p; hsa-miR-130a-3p; hsa-miR-148b-3p; hsa-miR-30a-5p; hsa-miR-125a-5p
GO Biological process (miRPathDB)		hexose metabolic process		over-represented		8.42e-6		1.79e-4		1.79e-4		hsa-miR-126-3p; hsa-miR-27a-3p; hsa-miR-199a-3p; hsa-miR-125a-5p; hsa-miR-339-3p
GO Biological process (miRPathDB)		positive regulation of intracellular transport		over-represented		8.42e-6		1.79e-4		1.79e-4		hsa-miR-126-3p; hsa-miR-155-5p; hsa-miR-27a-3p; hsa-miR-130a-3p; hsa-miR-125a-5p
GO Biological process (miRPathDB)		response to antineoplastic agent		over-represented		8.42e-6		1.79e-4		1.79e-4		hsa-miR-126-3p; hsa-miR-155-5p; hsa-miR-34a-5p; hsa-miR-30a-5p; hsa-miR-125a-5p
GO Biological process (miRPathDB)		response to mineralocorticoid		over-represented		8.42e-6		1.79e-4		1.79e-4		hsa-miR-126-3p; hsa-miR-155-5p; hsa-miR-365a-3p; hsa-miR-34a-5p; hsa-miR-125a-5p
Annotations derived over miRTarBase (Gene Ontology)		neutrophil extravasation GO0072672		over-represented		8.44e-6		7.64e-4		7.64e-4		hsa-miR-126-3p; hsa-miR-27a-3p; hsa-miR-34a-5p; hsa-miR-148b-3p; hsa-miR-30a-5p; hsa-miR-125a-5p
GO Biological process (miRPathDB)		negative regulation of cell cycle		over-represented		8.59e-6		1.81e-4		1.81e-4		hsa-miR-126-3p; hsa-miR-155-5p; hsa-miR-885-5p; hsa-miR-130b-3p; hsa-miR-27a-3p; hsa-miR-34a-5p; hsa-miR-130a-3p; hsa-miR-30a-5p; hsa-miR-125a-5p
Annotations derived over miRTarBase (Gene Ontology)		regulation of ER to Golgi vesicle-mediated transport GO0060628		over-represented		8.60e-6		7.64e-4		7.64e-4		hsa-miR-130b-3p; hsa-miR-27a-3p; hsa-miR-505-3p; hsa-miR-34a-5p; hsa-miR-148b-3p
Annotations derived over miRTarBase (Gene Ontology)		adaptive immune response GO0002250		over-represented		8.61e-6		7.64e-4		7.64e-4		hsa-miR-126-3p; hsa-miR-155-5p; hsa-miR-130b-3p; hsa-miR-27a-3p; hsa-miR-122-5p; hsa-miR-34a-5p; hsa-miR-130a-3p; hsa-miR-148b-3p; hsa-miR-532-5p; hsa-miR-30a-5p; hsa-miR-125a-5p
Annotations derived over miRTarBase (Gene Ontology)		positive regulation of vascular endothelial growth factor receptor signaling pathway GO0030949		over-represented		8.61e-6		7.64e-4		7.64e-4		hsa-miR-126-3p; hsa-miR-374a-5p; hsa-miR-155-5p; hsa-miR-130b-3p; hsa-miR-27a-3p; hsa-miR-199a-3p; hsa-miR-34a-5p; hsa-miR-130a-3p; hsa-miR-148b-3p; hsa-miR-30a-5p; hsa-miR-125a-5p
Diseases (MNDR)		Carcinoma Ductal Breast		over-represented		8.77e-6		3.07e-5		3.07e-5		hsa-miR-126-3p; hsa-miR-155-5p; hsa-miR-130b-3p; hsa-miR-365a-3p; hsa-miR-27a-3p; hsa-miR-505-3p; hsa-miR-22-5p; hsa-miR-130a-3p; hsa-miR-148b-3p; hsa-miR-30a-5p; hsa-miR-125a-5p; hsa-miR-339-3p
Interactions (NPInter)		SPTY2D1		over-represented		8.83e-6		0.0088008		0.0088008		hsa-miR-130b-3p; hsa-miR-27a-3p; hsa-miR-505-3p; hsa-miR-130a-3p; hsa-miR-148b-3p
Diseases (MNDR)		progesterone-receptor negative breast cancer		over-represented		9.00e-6		3.13e-5		3.13e-5		hsa-miR-126-3p; hsa-miR-374a-5p; hsa-miR-155-5p; hsa-miR-130b-3p; hsa-miR-27a-3p; hsa-miR-199a-3p; hsa-miR-122-5p; hsa-miR-34a-5p; hsa-miR-130a-3p; hsa-miR-148b-3p; hsa-miR-532-5p; hsa-miR-30a-5p; hsa-miR-125a-5p; hsa-miR-339-3p
WikiPathways (miRPathDB)		BMP Signaling Pathway in Eyelid Development		over-represented		9.01e-6		1.54e-4		1.54e-4		hsa-miR-155-5p; hsa-miR-27a-3p; hsa-miR-34a-5p; hsa-miR-30a-5p; hsa-miR-125a-5p
WikiPathways (miRPathDB)		NAD metabolism sirtuins and aging		over-represented		9.01e-6		1.54e-4		1.54e-4		hsa-miR-126-3p; hsa-miR-155-5p; hsa-miR-27a-3p; hsa-miR-34a-5p; hsa-miR-339-3p
Annotations derived over miRTarBase (Gene Ontology)		interleukin-1-mediated signaling pathway GO0070498		over-represented		9.06e-6		7.90e-4		7.90e-4		hsa-miR-126-3p; hsa-miR-374a-5p; hsa-miR-155-5p; hsa-miR-885-5p; hsa-miR-130b-3p; hsa-miR-365a-3p; hsa-miR-27a-3p; hsa-miR-199a-3p; hsa-miR-122-5p; hsa-miR-505-3p; hsa-miR-34a-5p; hsa-miR-130a-3p; hsa-miR-148b-3p; hsa-miR-532-5p; hsa-miR-30a-5p; hsa-miR-125a-5p; hsa-miR-339-3p
Annotations derived over miRTarBase (Gene Ontology)		phosphatidylinositol 3-kinase activity GO0035004		over-represented		9.10e-6		7.90e-4		7.90e-4		hsa-miR-126-3p; hsa-miR-155-5p; hsa-miR-27a-3p; hsa-miR-34a-5p; hsa-miR-148b-3p; hsa-miR-30a-5p; hsa-miR-125a-5p
Annotations derived over miRTarBase (Gene Ontology)		positive regulation of protein targeting to mitochondrion GO1903955		over-represented		9.19e-6		7.90e-4		7.90e-4		hsa-miR-126-3p; hsa-miR-374a-5p; hsa-miR-155-5p; hsa-miR-130b-3p; hsa-miR-365a-3p; hsa-miR-27a-3p; hsa-miR-122-5p; hsa-miR-505-3p; hsa-miR-34a-5p; hsa-miR-130a-3p; hsa-miR-148b-3p; hsa-miR-30a-5p; hsa-miR-125a-5p
Diseases (MNDR)		facioscapulohumeral muscular dystrophy		over-represented		9.23e-6		3.18e-5		3.18e-5		hsa-miR-126-3p; hsa-miR-155-5p; hsa-miR-27a-3p; hsa-miR-199a-3p; hsa-miR-122-5p; hsa-miR-34a-5p
Diseases (MNDR)		nemaline myopathy		over-represented		9.23e-6		3.18e-5		3.18e-5		hsa-miR-126-3p; hsa-miR-155-5p; hsa-miR-199a-3p; hsa-miR-34a-5p; hsa-miR-130a-3p; hsa-miR-148b-3p
GO Biological process (miRPathDB)		regulation of cell death		over-represented		9.24e-6		1.93e-4		1.93e-4		hsa-miR-126-3p; hsa-miR-155-5p; hsa-miR-130b-3p; hsa-miR-27a-3p; hsa-miR-199a-3p; hsa-miR-34a-5p; hsa-miR-130a-3p; hsa-miR-148b-3p; hsa-miR-125a-5p
GO Biological process (miRPathDB)		DNA-templated transcription initiation		over-represented		9.36e-6		1.93e-4		1.93e-4		hsa-miR-155-5p; hsa-miR-130b-3p; hsa-miR-199a-3p; hsa-miR-34a-5p; hsa-miR-130a-3p; hsa-miR-30a-5p
GO Biological process (miRPathDB)		actin filament-based process		over-represented		9.36e-6		1.93e-4		1.93e-4		hsa-miR-126-3p; hsa-miR-155-5p; hsa-miR-27a-3p; hsa-miR-34a-5p; hsa-miR-130a-3p; hsa-miR-125a-5p
Gene Ontology (miRWalk)		GO0051965 positive regulation of synapse assembly		over-represented		9.54e-6		0.0040525		0.0040525		hsa-miR-155-5p; hsa-miR-199a-3p; hsa-miR-122-5p; hsa-miR-505-3p; hsa-miR-34a-5p; hsa-miR-148b-3p; hsa-miR-30a-5p
GO Biological process (miRPathDB)		immune system development		over-represented		9.54e-6		1.93e-4		1.93e-4		hsa-miR-126-3p; hsa-miR-155-5p; hsa-miR-130b-3p; hsa-miR-27a-3p; hsa-miR-199a-3p; hsa-miR-34a-5p; hsa-miR-130a-3p; hsa-miR-125a-5p
GO Biological process (miRPathDB)		regulation of gene expression epigenetic		over-represented		9.54e-6		1.93e-4		1.93e-4		hsa-miR-155-5p; hsa-miR-130b-3p; hsa-miR-27a-3p; hsa-miR-505-3p; hsa-miR-34a-5p; hsa-miR-130a-3p; hsa-miR-30a-5p; hsa-miR-125a-5p
Annotations derived over miRTarBase (Gene Ontology)		commissural neuron axon guidance GO0071679		over-represented		9.60e-6		7.90e-4		7.90e-4		hsa-miR-126-3p; hsa-miR-374a-5p; hsa-miR-130b-3p; hsa-miR-199a-3p; hsa-miR-122-5p; hsa-miR-22-5p; hsa-miR-130a-3p; hsa-miR-148b-3p; hsa-miR-30a-5p; hsa-miR-125a-5p
Annotations derived over miRTarBase (Gene Ontology)		positive regulation of tumor necrosis factor secretion GO1904469		over-represented		9.60e-6		7.90e-4		7.90e-4		hsa-miR-374a-5p; hsa-miR-155-5p; hsa-miR-130b-3p; hsa-miR-27a-3p; hsa-miR-122-5p; hsa-miR-505-3p; hsa-miR-130a-3p; hsa-miR-148b-3p; hsa-miR-30a-5p; hsa-miR-125a-5p
Annotations derived over miRTarBase (Gene Ontology)		epidermal growth factor binding GO0048408		over-represented		9.63e-6		7.90e-4		7.90e-4		hsa-miR-155-5p; hsa-miR-27a-3p; hsa-miR-122-5p; hsa-miR-30a-5p; hsa-miR-125a-5p
Annotations derived over miRTarBase (Gene Ontology)		leukocyte mediated cytotoxicity GO0001909		over-represented		9.63e-6		7.90e-4		7.90e-4		hsa-miR-374a-5p; hsa-miR-155-5p; hsa-miR-365a-3p; hsa-miR-122-5p; hsa-miR-532-5p
Annotations derived over miRTarBase (Gene Ontology)		pyrimidine nucleoside catabolic process GO0046135		over-represented		9.63e-6		7.90e-4		7.90e-4		hsa-miR-155-5p; hsa-miR-27a-3p; hsa-miR-122-5p; hsa-miR-34a-5p; hsa-miR-30a-5p
Annotations derived over miRTarBase (Gene Ontology)		syntaxin-3 binding GO0030348		over-represented		9.63e-6		7.90e-4		7.90e-4		hsa-miR-374a-5p; hsa-miR-155-5p; hsa-miR-365a-3p; hsa-miR-122-5p; hsa-miR-532-5p
Target genes (miRTarBase)		STXBP2		over-represented		9.63e-6		0.0027665		0.0027665		hsa-miR-374a-5p; hsa-miR-155-5p; hsa-miR-365a-3p; hsa-miR-122-5p; hsa-miR-532-5p
Reactome (miRPathDB)		PIP3 activates AKT signaling		over-represented		9.64e-6		0.0018576		0.0018576		hsa-miR-126-3p; hsa-miR-155-5p; hsa-miR-130b-3p; hsa-miR-365a-3p; hsa-miR-27a-3p; hsa-miR-34a-5p; hsa-miR-130a-3p; hsa-miR-30a-5p; hsa-miR-125a-5p
GO Biological process (miRPathDB)		negative regulation of protein metabolic process		over-represented		9.94e-6		1.99e-4		1.99e-4		hsa-miR-126-3p; hsa-miR-155-5p; hsa-miR-130b-3p; hsa-miR-27a-3p; hsa-miR-34a-5p; hsa-miR-130a-3p; hsa-miR-148b-3p; hsa-miR-30a-5p; hsa-miR-125a-5p
GO Biological process (miRPathDB)		epithelial cell migration		over-represented		9.98e-6		1.99e-4		1.99e-4		hsa-miR-126-3p; hsa-miR-155-5p; hsa-miR-27a-3p; hsa-miR-199a-3p; hsa-miR-34a-5p; hsa-miR-130a-3p; hsa-miR-125a-5p
Annotations derived over miRTarBase (Gene Ontology)		receptor ligand activity GO0048018		over-represented		9.98e-6		8.11e-4		8.11e-4		hsa-miR-126-3p; hsa-miR-374a-5p; hsa-miR-155-5p; hsa-miR-27a-3p; hsa-miR-199a-3p; hsa-miR-122-5p; hsa-miR-34a-5p; hsa-miR-130a-3p; hsa-miR-148b-3p; hsa-miR-30a-5p; hsa-miR-125a-5p; hsa-miR-339-3p
Diseases (MNDR)		rectum cancer		over-represented		1.00e-5		3.43e-5		3.43e-5		hsa-miR-126-3p; hsa-miR-155-5p; hsa-miR-27a-3p; hsa-miR-34a-5p; hsa-miR-30a-5p; hsa-miR-125a-5p
Target genes (miRTarBase)		TGM2		over-represented		1.00e-5		0.0027665		0.0027665		hsa-miR-155-5p; hsa-miR-34a-5p; hsa-miR-30a-5p
Annotations derived over miRTarBase (Gene Ontology)		blood vessel remodeling GO0001974		over-represented		1.02e-5		8.25e-4		8.25e-4		hsa-miR-126-3p; hsa-miR-374a-5p; hsa-miR-155-5p; hsa-miR-27a-3p; hsa-miR-122-5p; hsa-miR-130a-3p; hsa-miR-148b-3p; hsa-miR-532-5p; hsa-miR-125a-5p
Interactions (NPInter)		RBM6		over-represented		1.03e-5		0.0088008		0.0088008		hsa-miR-365a-3p; hsa-miR-199a-3p; hsa-miR-505-3p; hsa-miR-130a-3p; hsa-miR-148b-3p; hsa-miR-339-3p
GO Biological process (miRPathDB)		mitotic cell cycle phase transition		over-represented		1.04e-5		2.06e-4		2.06e-4		hsa-miR-126-3p; hsa-miR-155-5p; hsa-miR-130b-3p; hsa-miR-365a-3p; hsa-miR-34a-5p; hsa-miR-130a-3p; hsa-miR-30a-5p; hsa-miR-125a-5p
Annotations derived over miRTarBase (Gene Ontology)		negative regulation of neuron death GO1901215		over-represented		1.06e-5		8.39e-4		8.39e-4		hsa-miR-126-3p; hsa-miR-374a-5p; hsa-miR-155-5p; hsa-miR-130b-3p; hsa-miR-365a-3p; hsa-miR-27a-3p; hsa-miR-505-3p; hsa-miR-34a-5p; hsa-miR-130a-3p; hsa-miR-148b-3p; hsa-miR-125a-5p
GO Biological process (miRPathDB)		positive regulation of transcription by RNA polymerase II		over-represented		1.06e-5		2.06e-4		2.06e-4		hsa-miR-126-3p; hsa-miR-155-5p; hsa-miR-27a-3p; hsa-miR-199a-3p; hsa-miR-505-3p; hsa-miR-34a-5p; hsa-miR-130a-3p; hsa-miR-30a-5p; hsa-miR-125a-5p; hsa-miR-339-3p
GO Biological process (miRPathDB)		post-embryonic development		over-represented		1.07e-5		2.06e-4		2.06e-4		hsa-miR-126-3p; hsa-miR-155-5p; hsa-miR-27a-3p; hsa-miR-199a-3p; hsa-miR-125a-5p
GO Biological process (miRPathDB)		release of cytochrome c from mitochondria		over-represented		1.07e-5		2.06e-4		2.06e-4		hsa-miR-126-3p; hsa-miR-27a-3p; hsa-miR-199a-3p; hsa-miR-34a-5p; hsa-miR-125a-5p
GO Biological process (miRPathDB)		secretion by cell		over-represented		1.07e-5		2.06e-4		2.06e-4		hsa-miR-126-3p; hsa-miR-155-5p; hsa-miR-34a-5p; hsa-miR-30a-5p; hsa-miR-125a-5p
Annotations derived over miRTarBase (Gene Ontology)		COPI vesicle coat GO0030126		over-represented		1.07e-5		8.39e-4		8.39e-4		hsa-miR-155-5p; hsa-miR-130b-3p; hsa-miR-27a-3p; hsa-miR-122-5p; hsa-miR-34a-5p; hsa-miR-148b-3p; hsa-miR-30a-5p; hsa-miR-125a-5p
Annotations derived over miRTarBase (Gene Ontology)		Golgi to endosome transport GO0006895		over-represented		1.07e-5		8.39e-4		8.39e-4		hsa-miR-374a-5p; hsa-miR-155-5p; hsa-miR-130b-3p; hsa-miR-27a-3p; hsa-miR-34a-5p; hsa-miR-130a-3p; hsa-miR-148b-3p; hsa-miR-30a-5p
Pathways (miRWalk)		WP3 Keap1 Nrf2		over-represented		1.07e-5		0.0047616		0.0047616		hsa-miR-155-5p; hsa-miR-365a-3p; hsa-miR-27a-3p; hsa-miR-122-5p; hsa-miR-505-3p; hsa-miR-34a-5p; hsa-miR-148b-3p; hsa-miR-125a-5p
Annotations derived over miRTarBase (Gene Ontology)		negative regulation of hydrogen peroxide-mediated programmed cell death GO1901299		over-represented		1.08e-5		8.39e-4		8.39e-4		hsa-miR-27a-3p; hsa-miR-199a-3p; hsa-miR-34a-5p; hsa-miR-130a-3p; hsa-miR-30a-5p
Diseases (MNDR)		HIV Infections		over-represented		1.09e-5		3.70e-5		3.70e-5		hsa-miR-126-3p; hsa-miR-155-5p; hsa-miR-27a-3p; hsa-miR-122-5p; hsa-miR-34a-5p; hsa-miR-125a-5p
GO Biological process (miRPathDB)		cellular response to peptide hormone stimulus		over-represented		1.09e-5		2.06e-4		2.06e-4		hsa-miR-126-3p; hsa-miR-155-5p; hsa-miR-34a-5p; hsa-miR-130a-3p; hsa-miR-125a-5p; hsa-miR-339-3p
GO Biological process (miRPathDB)		intrinsic apoptotic signaling pathway in response to hypoxia		over-represented		1.10e-5		2.06e-4		2.06e-4		hsa-miR-27a-3p; hsa-miR-34a-5p; hsa-miR-125a-5p
GO Biological process (miRPathDB)		positive regulation of fatty acid oxidation		over-represented		1.10e-5		2.06e-4		2.06e-4		hsa-miR-126-3p; hsa-miR-130b-3p; hsa-miR-130a-3p
Interactions (NPInter)		SZRD1		over-represented		1.11e-5		0.0088008		0.0088008		hsa-miR-130b-3p; hsa-miR-27a-3p; hsa-miR-130a-3p; hsa-miR-148b-3p
Annotations derived over miRTarBase (Gene Ontology)		branching involved in blood vessel morphogenesis GO0001569		over-represented		1.11e-5		8.62e-4		8.62e-4		hsa-miR-126-3p; hsa-miR-374a-5p; hsa-miR-155-5p; hsa-miR-885-5p; hsa-miR-130b-3p; hsa-miR-199a-3p; hsa-miR-505-3p; hsa-miR-34a-5p; hsa-miR-130a-3p; hsa-miR-30a-5p; hsa-miR-125a-5p
KEGG (miRPathDB)		Hepatitis C		over-represented		1.12e-5		5.52e-4		5.52e-4		hsa-miR-126-3p; hsa-miR-155-5p; hsa-miR-365a-3p; hsa-miR-27a-3p; hsa-miR-34a-5p; hsa-miR-30a-5p; hsa-miR-125a-5p
Annotations derived over miRTarBase (Gene Ontology)		cellular response to growth factor stimulus GO0071363		over-represented		1.13e-5		8.69e-4		8.69e-4		hsa-miR-126-3p; hsa-miR-374a-5p; hsa-miR-155-5p; hsa-miR-885-5p; hsa-miR-130b-3p; hsa-miR-365a-3p; hsa-miR-27a-3p; hsa-miR-505-3p; hsa-miR-22-5p; hsa-miR-34a-5p; hsa-miR-130a-3p; hsa-miR-148b-3p; hsa-miR-30a-5p; hsa-miR-125a-5p
Annotations derived over miRTarBase (Gene Ontology)		glucose 6-phosphate metabolic process GO0051156		over-represented		1.16e-5		8.76e-4		8.76e-4		hsa-miR-155-5p; hsa-miR-130b-3p; hsa-miR-365a-3p; hsa-miR-122-5p; hsa-miR-34a-5p; hsa-miR-130a-3p; hsa-miR-30a-5p; hsa-miR-125a-5p
GO Molecular function (miRPathDB)		transferase activity		over-represented		1.17e-5		6.80e-4		6.80e-4		hsa-miR-126-3p; hsa-miR-155-5p; hsa-miR-130b-3p; hsa-miR-27a-3p; hsa-miR-199a-3p; hsa-miR-34a-5p; hsa-miR-130a-3p; hsa-miR-125a-5p
Annotations derived over miRTarBase (Gene Ontology)		leukocyte cell-cell adhesion GO0007159		over-represented		1.17e-5		8.76e-4		8.76e-4		hsa-miR-126-3p; hsa-miR-155-5p; hsa-miR-885-5p; hsa-miR-130b-3p; hsa-miR-122-5p; hsa-miR-22-5p; hsa-miR-34a-5p; hsa-miR-130a-3p; hsa-miR-148b-3p; hsa-miR-532-5p; hsa-miR-30a-5p; hsa-miR-125a-5p
Annotations derived over miRTarBase (Gene Ontology)		positive regulation of translational initiation GO0045948		over-represented		1.17e-5		8.76e-4		8.76e-4		hsa-miR-374a-5p; hsa-miR-155-5p; hsa-miR-130b-3p; hsa-miR-365a-3p; hsa-miR-122-5p; hsa-miR-505-3p; hsa-miR-34a-5p; hsa-miR-130a-3p; hsa-miR-148b-3p; hsa-miR-532-5p; hsa-miR-30a-5p; hsa-miR-125a-5p
Diseases (MNDR)		ovarian clear cell carcinoma		over-represented		1.17e-5		3.96e-5		3.96e-5		hsa-miR-126-3p; hsa-miR-374a-5p; hsa-miR-885-5p; hsa-miR-130b-3p; hsa-miR-130a-3p; hsa-miR-532-5p; hsa-miR-30a-5p
WikiPathways (miRPathDB)		Hepatitis C and Hepatocellular Carcinoma		over-represented		1.19e-5		1.93e-4		1.93e-4		hsa-miR-126-3p; hsa-miR-155-5p; hsa-miR-885-5p; hsa-miR-365a-3p; hsa-miR-27a-3p; hsa-miR-199a-3p; hsa-miR-34a-5p; hsa-miR-30a-5p; hsa-miR-125a-5p
GO Biological process (miRPathDB)		cellular response to organic substance		over-represented		1.20e-5		2.24e-4		2.24e-4		hsa-miR-126-3p; hsa-miR-155-5p; hsa-miR-130b-3p; hsa-miR-27a-3p; hsa-miR-199a-3p; hsa-miR-34a-5p; hsa-miR-130a-3p; hsa-miR-30a-5p; hsa-miR-125a-5p; hsa-miR-339-3p
Annotations derived over miRTarBase (Gene Ontology)		negative regulation of cardiac muscle contraction GO0055118		over-represented		1.20e-5		8.91e-4		8.91e-4		hsa-miR-126-3p; hsa-miR-27a-3p; hsa-miR-34a-5p; hsa-miR-148b-3p; hsa-miR-125a-5p
Gene Ontology (miRWalk)		GO0008053 mitochondrial fusion		over-represented		1.21e-5		0.0040525		0.0040525		hsa-miR-365a-3p; hsa-miR-122-5p; hsa-miR-22-5p; hsa-miR-34a-5p; hsa-miR-148b-3p; hsa-miR-30a-5p; hsa-miR-125a-5p
Gene Ontology (miRWalk)		GO0021854 hypothalamus development		over-represented		1.21e-5		0.0040525		0.0040525		hsa-miR-155-5p; hsa-miR-130b-3p; hsa-miR-365a-3p; hsa-miR-122-5p; hsa-miR-34a-5p; hsa-miR-148b-3p; hsa-miR-30a-5p
Annotations derived over miRTarBase (Gene Ontology)		BAK complex GO0097145		over-represented		1.22e-5		8.94e-4		8.94e-4		hsa-miR-365a-3p; hsa-miR-122-5p; hsa-miR-34a-5p; hsa-miR-148b-3p; hsa-miR-30a-5p; hsa-miR-125a-5p
Annotations derived over miRTarBase (Gene Ontology)		establishment or maintenance of transmembrane electrochemical gradient GO0010248		over-represented		1.22e-5		8.94e-4		8.94e-4		hsa-miR-365a-3p; hsa-miR-122-5p; hsa-miR-34a-5p; hsa-miR-148b-3p; hsa-miR-30a-5p; hsa-miR-125a-5p
GO Biological process (miRPathDB)		regulation of apoptotic process		over-represented		1.23e-5		2.24e-4		2.24e-4		hsa-miR-126-3p; hsa-miR-155-5p; hsa-miR-130b-3p; hsa-miR-27a-3p; hsa-miR-34a-5p; hsa-miR-130a-3p; hsa-miR-148b-3p; hsa-miR-30a-5p; hsa-miR-125a-5p
Gene Ontology (miRWalk)		GO0031069 hair follicle morphogenesis		over-represented		1.23e-5		0.0040525		0.0040525		hsa-miR-374a-5p; hsa-miR-155-5p; hsa-miR-130b-3p; hsa-miR-27a-3p; hsa-miR-122-5p; hsa-miR-34a-5p; hsa-miR-130a-3p; hsa-miR-148b-3p; hsa-miR-532-5p; hsa-miR-30a-5p
GO Biological process (miRPathDB)		epithelium development		over-represented		1.24e-5		2.24e-4		2.24e-4		hsa-miR-126-3p; hsa-miR-155-5p; hsa-miR-27a-3p; hsa-miR-34a-5p; hsa-miR-130a-3p; hsa-miR-148b-3p; hsa-miR-30a-5p; hsa-miR-125a-5p
GO Biological process (miRPathDB)		positive regulation of phosphorylation		over-represented		1.24e-5		2.24e-4		2.24e-4		hsa-miR-126-3p; hsa-miR-155-5p; hsa-miR-130b-3p; hsa-miR-27a-3p; hsa-miR-199a-3p; hsa-miR-34a-5p; hsa-miR-130a-3p; hsa-miR-125a-5p
GO Biological process (miRPathDB)		positive regulation of protein phosphorylation		over-represented		1.24e-5		2.24e-4		2.24e-4		hsa-miR-126-3p; hsa-miR-155-5p; hsa-miR-130b-3p; hsa-miR-27a-3p; hsa-miR-199a-3p; hsa-miR-34a-5p; hsa-miR-130a-3p; hsa-miR-125a-5p
GO Biological process (miRPathDB)		muscle cell differentiation		over-represented		1.25e-5		2.24e-4		2.24e-4		hsa-miR-126-3p; hsa-miR-885-5p; hsa-miR-130b-3p; hsa-miR-199a-3p; hsa-miR-34a-5p; hsa-miR-130a-3p; hsa-miR-125a-5p
GO Biological process (miRPathDB)		regulation of immune system process		over-represented		1.25e-5		2.24e-4		2.24e-4		hsa-miR-126-3p; hsa-miR-155-5p; hsa-miR-27a-3p; hsa-miR-505-3p; hsa-miR-34a-5p; hsa-miR-130a-3p; hsa-miR-125a-5p
Annotations derived over miRTarBase (Gene Ontology)		positive chemotaxis GO0050918		over-represented		1.25e-5		9.09e-4		9.09e-4		hsa-miR-126-3p; hsa-miR-374a-5p; hsa-miR-155-5p; hsa-miR-27a-3p; hsa-miR-199a-3p; hsa-miR-505-3p; hsa-miR-34a-5p; hsa-miR-130a-3p; hsa-miR-30a-5p; hsa-miR-125a-5p
GO Biological process (miRPathDB)		regulation of DNA-binding transcription factor activity		over-represented		1.27e-5		2.24e-4		2.24e-4		hsa-miR-126-3p; hsa-miR-155-5p; hsa-miR-130b-3p; hsa-miR-34a-5p; hsa-miR-130a-3p; hsa-miR-125a-5p
GO Biological process (miRPathDB)		regulation of cytoskeleton organization		over-represented		1.27e-5		2.24e-4		2.24e-4		hsa-miR-126-3p; hsa-miR-155-5p; hsa-miR-130b-3p; hsa-miR-27a-3p; hsa-miR-34a-5p; hsa-miR-130a-3p
GO Biological process (miRPathDB)		response to antibiotic		over-represented		1.27e-5		2.24e-4		2.24e-4		hsa-miR-126-3p; hsa-miR-155-5p; hsa-miR-27a-3p; hsa-miR-34a-5p; hsa-miR-30a-5p; hsa-miR-125a-5p
WikiPathways (miRPathDB)		Chromosomal and microsatellite instability in colorectal cancer		over-represented		1.27e-5		1.95e-4		1.95e-4		hsa-miR-126-3p; hsa-miR-155-5p; hsa-miR-885-5p; hsa-miR-365a-3p; hsa-miR-27a-3p; hsa-miR-199a-3p; hsa-miR-34a-5p; hsa-miR-130a-3p; hsa-miR-30a-5p; hsa-miR-125a-5p
Diseases (MNDR)		thyroid cancer		over-represented		1.30e-5		4.36e-5		4.36e-5		hsa-miR-126-3p; hsa-miR-155-5p; hsa-miR-27a-3p; hsa-miR-199a-3p; hsa-miR-122-5p; hsa-miR-34a-5p; hsa-miR-130a-3p; hsa-miR-30a-5p; hsa-miR-125a-5p
Annotations derived over miRTarBase (Gene Ontology)		neuronal stem cell population maintenance GO0097150		over-represented		1.30e-5		9.35e-4		9.35e-4		hsa-miR-126-3p; hsa-miR-155-5p; hsa-miR-130b-3p; hsa-miR-122-5p; hsa-miR-505-3p; hsa-miR-34a-5p; hsa-miR-148b-3p; hsa-miR-30a-5p; hsa-miR-125a-5p
Annotations derived over miRTarBase (Gene Ontology)		phosphatidylinositol 3-kinase complex GO0005942		over-represented		1.31e-5		9.35e-4		9.35e-4		hsa-miR-126-3p; hsa-miR-374a-5p; hsa-miR-155-5p; hsa-miR-130b-3p; hsa-miR-27a-3p; hsa-miR-199a-3p; hsa-miR-122-5p; hsa-miR-505-3p; hsa-miR-34a-5p; hsa-miR-148b-3p; hsa-miR-30a-5p; hsa-miR-125a-5p
Reactome (miRPathDB)		Signaling by Non-Receptor Tyrosine Kinases		over-represented		1.32e-5		0.0018576		0.0018576		hsa-miR-126-3p; hsa-miR-155-5p; hsa-miR-130b-3p; hsa-miR-365a-3p; hsa-miR-27a-3p; hsa-miR-130a-3p; hsa-miR-125a-5p
Reactome (miRPathDB)		Signaling by PTK6		over-represented		1.32e-5		0.0018576		0.0018576		hsa-miR-126-3p; hsa-miR-155-5p; hsa-miR-130b-3p; hsa-miR-365a-3p; hsa-miR-27a-3p; hsa-miR-130a-3p; hsa-miR-125a-5p
GO Biological process (miRPathDB)		cellular carbohydrate metabolic process		over-represented		1.34e-5		2.28e-4		2.28e-4		hsa-miR-126-3p; hsa-miR-199a-3p; hsa-miR-34a-5p; hsa-miR-125a-5p; hsa-miR-339-3p
GO Biological process (miRPathDB)		glucose metabolic process		over-represented		1.34e-5		2.28e-4		2.28e-4		hsa-miR-126-3p; hsa-miR-27a-3p; hsa-miR-199a-3p; hsa-miR-125a-5p; hsa-miR-339-3p
GO Biological process (miRPathDB)		regulation of intracellular protein transport		over-represented		1.34e-5		2.28e-4		2.28e-4		hsa-miR-126-3p; hsa-miR-155-5p; hsa-miR-27a-3p; hsa-miR-30a-5p; hsa-miR-125a-5p
GO Biological process (miRPathDB)		regulation of protein transport		over-represented		1.34e-5		2.28e-4		2.28e-4		hsa-miR-126-3p; hsa-miR-27a-3p; hsa-miR-34a-5p; hsa-miR-30a-5p; hsa-miR-125a-5p
GO Biological process (miRPathDB)		response to molecule of bacterial origin		over-represented		1.34e-5		2.28e-4		2.28e-4		hsa-miR-126-3p; hsa-miR-155-5p; hsa-miR-34a-5p; hsa-miR-130a-3p; hsa-miR-125a-5p
Annotations derived over miRTarBase (Gene Ontology)		extrinsic apoptotic signaling pathway in absence of ligand GO0097192		over-represented		1.35e-5		9.41e-4		9.41e-4		hsa-miR-126-3p; hsa-miR-374a-5p; hsa-miR-155-5p; hsa-miR-885-5p; hsa-miR-130b-3p; hsa-miR-365a-3p; hsa-miR-27a-3p; hsa-miR-122-5p; hsa-miR-34a-5p; hsa-miR-148b-3p; hsa-miR-30a-5p; hsa-miR-125a-5p; hsa-miR-339-3p
Annotations derived over miRTarBase (Gene Ontology)		negative regulation of fat cell differentiation GO0045599		over-represented		1.35e-5		9.41e-4		9.41e-4		hsa-miR-126-3p; hsa-miR-374a-5p; hsa-miR-155-5p; hsa-miR-885-5p; hsa-miR-130b-3p; hsa-miR-365a-3p; hsa-miR-27a-3p; hsa-miR-122-5p; hsa-miR-34a-5p; hsa-miR-130a-3p; hsa-miR-148b-3p; hsa-miR-30a-5p; hsa-miR-339-3p
GO Biological process (miRPathDB)		regulation of protein kinase activity		over-represented		1.35e-5		2.29e-4		2.29e-4		hsa-miR-126-3p; hsa-miR-155-5p; hsa-miR-130b-3p; hsa-miR-27a-3p; hsa-miR-199a-3p; hsa-miR-34a-5p; hsa-miR-130a-3p; hsa-miR-125a-5p
Annotations derived over miRTarBase (Gene Ontology)		endoplasmic reticulum tubular network membrane organization GO1990809		over-represented		1.37e-5		9.41e-4		9.41e-4		hsa-miR-155-5p; hsa-miR-130b-3p; hsa-miR-27a-3p; hsa-miR-34a-5p; hsa-miR-130a-3p; hsa-miR-148b-3p; hsa-miR-30a-5p; hsa-miR-125a-5p
Pathways (KEGG)		Leishmaniasis		over-represented		1.37e-5		5.69e-4		5.69e-4		hsa-miR-126-3p; hsa-miR-374a-5p; hsa-miR-155-5p; hsa-miR-130b-3p; hsa-miR-27a-3p; hsa-miR-199a-3p; hsa-miR-122-5p; hsa-miR-505-3p; hsa-miR-22-5p; hsa-miR-34a-5p; hsa-miR-130a-3p; hsa-miR-148b-3p; hsa-miR-532-5p; hsa-miR-30a-5p; hsa-miR-125a-5p; hsa-miR-339-3p
Annotations derived over miRTarBase (Gene Ontology)		neutrophil chemotaxis GO0030593		over-represented		1.38e-5		9.41e-4		9.41e-4		hsa-miR-126-3p; hsa-miR-374a-5p; hsa-miR-155-5p; hsa-miR-130b-3p; hsa-miR-27a-3p; hsa-miR-122-5p; hsa-miR-22-5p; hsa-miR-34a-5p; hsa-miR-130a-3p; hsa-miR-148b-3p; hsa-miR-532-5p; hsa-miR-30a-5p; hsa-miR-125a-5p
Annotations derived over miRTarBase (Gene Ontology)		developmental process involved in reproduction GO0003006		over-represented		1.39e-5		9.41e-4		9.41e-4		hsa-miR-130b-3p; hsa-miR-505-3p; hsa-miR-130a-3p; hsa-miR-148b-3p
Annotations derived over miRTarBase (Gene Ontology)		positive regulation of macrophage colony-stimulating factor signaling pathway GO1902228		over-represented		1.39e-5		9.41e-4		9.41e-4		hsa-miR-130b-3p; hsa-miR-505-3p; hsa-miR-130a-3p; hsa-miR-148b-3p
Annotations derived over miRTarBase (Gene Ontology)		regulation of macrophage derived foam cell differentiation GO0010743		over-represented		1.39e-5		9.41e-4		9.41e-4		hsa-miR-130b-3p; hsa-miR-505-3p; hsa-miR-130a-3p; hsa-miR-148b-3p
Target genes (miRTarBase)		CSF1		over-represented		1.39e-5		0.003442		0.003442		hsa-miR-130b-3p; hsa-miR-505-3p; hsa-miR-130a-3p; hsa-miR-148b-3p
Annotations derived over miRTarBase (Gene Ontology)		positive regulation of mitochondrial fission GO0090141		over-represented		1.39e-5		9.41e-4		9.41e-4		hsa-miR-155-5p; hsa-miR-130b-3p; hsa-miR-27a-3p; hsa-miR-199a-3p; hsa-miR-505-3p; hsa-miR-22-5p; hsa-miR-34a-5p; hsa-miR-130a-3p; hsa-miR-30a-5p
Gene Ontology (miRWalk)		GO0048286 lung alveolus development		over-represented		1.40e-5		0.0040525		0.0040525		hsa-miR-126-3p; hsa-miR-155-5p; hsa-miR-130b-3p; hsa-miR-27a-3p; hsa-miR-122-5p; hsa-miR-34a-5p; hsa-miR-130a-3p; hsa-miR-148b-3p; hsa-miR-30a-5p; hsa-miR-125a-5p
Gene Ontology (miRWalk)		GO0048812 neuron projection morphogenesis		over-represented		1.40e-5		0.0040525		0.0040525		hsa-miR-374a-5p; hsa-miR-155-5p; hsa-miR-130b-3p; hsa-miR-27a-3p; hsa-miR-122-5p; hsa-miR-505-3p; hsa-miR-34a-5p; hsa-miR-130a-3p; hsa-miR-148b-3p; hsa-miR-125a-5p
Annotations derived over miRTarBase (Gene Ontology)		response to nicotine GO0035094		over-represented		1.40e-5		9.41e-4		9.41e-4		hsa-miR-126-3p; hsa-miR-130b-3p; hsa-miR-365a-3p; hsa-miR-199a-3p; hsa-miR-122-5p; hsa-miR-34a-5p; hsa-miR-130a-3p; hsa-miR-148b-3p; hsa-miR-30a-5p; hsa-miR-125a-5p
Pathways (KEGG)		Legionellosis		over-represented		1.41e-5		5.69e-4		5.69e-4		hsa-miR-126-3p; hsa-miR-374a-5p; hsa-miR-155-5p; hsa-miR-885-5p; hsa-miR-130b-3p; hsa-miR-365a-3p; hsa-miR-27a-3p; hsa-miR-122-5p; hsa-miR-505-3p; hsa-miR-34a-5p; hsa-miR-130a-3p; hsa-miR-148b-3p; hsa-miR-532-5p; hsa-miR-30a-5p; hsa-miR-125a-5p; hsa-miR-339-3p
Annotations derived over miRTarBase (Gene Ontology)		negative regulation of leukocyte cell-cell adhesion GO1903038		over-represented		1.44e-5		9.60e-4		9.60e-4		hsa-miR-126-3p; hsa-miR-155-5p; hsa-miR-130b-3p; hsa-miR-365a-3p; hsa-miR-27a-3p; hsa-miR-34a-5p; hsa-miR-130a-3p; hsa-miR-30a-5p; hsa-miR-125a-5p
Annotations derived over miRTarBase (Gene Ontology)		regulation of angiogenesis GO0045765		over-represented		1.46e-5		9.65e-4		9.65e-4		hsa-miR-374a-5p; hsa-miR-155-5p; hsa-miR-885-5p; hsa-miR-130b-3p; hsa-miR-365a-3p; hsa-miR-27a-3p; hsa-miR-199a-3p; hsa-miR-122-5p; hsa-miR-22-5p; hsa-miR-34a-5p; hsa-miR-148b-3p; hsa-miR-30a-5p; hsa-miR-125a-5p
WikiPathways (miRPathDB)		RANKLRANK Receptor activator of NFKB ligand Signaling Pathway		over-represented		1.46e-5		2.11e-4		2.11e-4		hsa-miR-126-3p; hsa-miR-155-5p; hsa-miR-199a-3p; hsa-miR-34a-5p; hsa-miR-532-5p; hsa-miR-125a-5p
GO Biological process (miRPathDB)		fibroblast proliferation		over-represented		1.47e-5		2.43e-4		2.43e-4		hsa-miR-155-5p; hsa-miR-130b-3p; hsa-miR-27a-3p; hsa-miR-34a-5p; hsa-miR-130a-3p; hsa-miR-125a-5p
GO Biological process (miRPathDB)		regulation of cell growth		over-represented		1.47e-5		2.43e-4		2.43e-4		hsa-miR-126-3p; hsa-miR-27a-3p; hsa-miR-199a-3p; hsa-miR-34a-5p; hsa-miR-130a-3p; hsa-miR-125a-5p
GO Biological process (miRPathDB)		regulation of fibroblast proliferation		over-represented		1.47e-5		2.43e-4		2.43e-4		hsa-miR-155-5p; hsa-miR-130b-3p; hsa-miR-27a-3p; hsa-miR-34a-5p; hsa-miR-130a-3p; hsa-miR-125a-5p
GO Biological process (miRPathDB)		response to UV		over-represented		1.47e-5		2.43e-4		2.43e-4		hsa-miR-126-3p; hsa-miR-155-5p; hsa-miR-365a-3p; hsa-miR-34a-5p; hsa-miR-30a-5p; hsa-miR-125a-5p
Annotations derived over miRTarBase (Gene Ontology)		negative regulation of Arp23 complex-mediated actin nucleation GO0034316		over-represented		1.48e-5		9.69e-4		9.69e-4		hsa-miR-155-5p; hsa-miR-130b-3p; hsa-miR-34a-5p; hsa-miR-130a-3p; hsa-miR-30a-5p
Annotations derived over miRTarBase (Gene Ontology)		endocrine pancreas development GO0031018		over-represented		1.49e-5		9.69e-4		9.69e-4		hsa-miR-126-3p; hsa-miR-155-5p; hsa-miR-365a-3p; hsa-miR-27a-3p; hsa-miR-199a-3p; hsa-miR-34a-5p; hsa-miR-148b-3p; hsa-miR-30a-5p; hsa-miR-125a-5p; hsa-miR-339-3p
Diseases (MNDR)		pulmonary tuberculosis		over-represented		1.49e-5		4.98e-5		4.98e-5		hsa-miR-126-3p; hsa-miR-155-5p; hsa-miR-130b-3p; hsa-miR-27a-3p; hsa-miR-34a-5p; hsa-miR-30a-5p
WikiPathways (miRPathDB)		Leptin signaling pathway		over-represented		1.51e-5		2.11e-4		2.11e-4		hsa-miR-126-3p; hsa-miR-155-5p; hsa-miR-365a-3p; hsa-miR-27a-3p; hsa-miR-199a-3p; hsa-miR-34a-5p; hsa-miR-30a-5p; hsa-miR-125a-5p; hsa-miR-339-3p
Interactions (NPInter)		CPT1A		over-represented		1.52e-5		0.0088008		0.0088008		hsa-miR-365a-3p; hsa-miR-199a-3p; hsa-miR-505-3p; hsa-miR-148b-3p
GO Biological process (miRPathDB)		positive regulation of neuron projection development		over-represented		1.54e-5		2.45e-4		2.45e-4		hsa-miR-126-3p; hsa-miR-199a-3p; hsa-miR-34a-5p; hsa-miR-125a-5p
GO Biological process (miRPathDB)		ameboidal-type cell migration		over-represented		1.55e-5		2.45e-4		2.45e-4		hsa-miR-126-3p; hsa-miR-155-5p; hsa-miR-27a-3p; hsa-miR-199a-3p; hsa-miR-34a-5p; hsa-miR-130a-3p; hsa-miR-125a-5p
GO Biological process (miRPathDB)		angiogenesis		over-represented		1.55e-5		2.45e-4		2.45e-4		hsa-miR-126-3p; hsa-miR-155-5p; hsa-miR-27a-3p; hsa-miR-199a-3p; hsa-miR-34a-5p; hsa-miR-130a-3p; hsa-miR-125a-5p
GO Biological process (miRPathDB)		cellular response to lipid		over-represented		1.55e-5		2.45e-4		2.45e-4		hsa-miR-126-3p; hsa-miR-155-5p; hsa-miR-27a-3p; hsa-miR-34a-5p; hsa-miR-30a-5p; hsa-miR-125a-5p; hsa-miR-339-3p
GO Biological process (miRPathDB)		head development		over-represented		1.55e-5		2.45e-4		2.45e-4		hsa-miR-126-3p; hsa-miR-155-5p; hsa-miR-130b-3p; hsa-miR-27a-3p; hsa-miR-34a-5p; hsa-miR-130a-3p; hsa-miR-125a-5p
GO Biological process (miRPathDB)		reproductive structure development		over-represented		1.55e-5		2.45e-4		2.45e-4		hsa-miR-126-3p; hsa-miR-155-5p; hsa-miR-365a-3p; hsa-miR-27a-3p; hsa-miR-199a-3p; hsa-miR-34a-5p; hsa-miR-125a-5p
GO Biological process (miRPathDB)		response to nitrogen compound		over-represented		1.55e-5		2.45e-4		2.45e-4		hsa-miR-126-3p; hsa-miR-155-5p; hsa-miR-27a-3p; hsa-miR-34a-5p; hsa-miR-30a-5p; hsa-miR-125a-5p; hsa-miR-339-3p
Gene Ontology (miRWalk)		GO0060441 epithelial tube branching involved in lung morphogenesis		over-represented		1.57e-5		0.0042778		0.0042778		hsa-miR-126-3p; hsa-miR-155-5p; hsa-miR-130b-3p; hsa-miR-122-5p; hsa-miR-505-3p; hsa-miR-34a-5p; hsa-miR-130a-3p; hsa-miR-30a-5p
Annotations derived over miRTarBase (Gene Ontology)		negative regulation of androgen receptor signaling pathway GO0060766		over-represented		1.59e-5		0.0010309		0.0010309		hsa-miR-126-3p; hsa-miR-374a-5p; hsa-miR-155-5p; hsa-miR-130b-3p; hsa-miR-27a-3p; hsa-miR-122-5p; hsa-miR-34a-5p; hsa-miR-130a-3p; hsa-miR-148b-3p; hsa-miR-30a-5p; hsa-miR-125a-5p; hsa-miR-339-3p
GO Biological process (miRPathDB)		negative regulation of G1S transition of mitotic cell cycle		over-represented		1.60e-5		2.52e-4		2.52e-4		hsa-miR-126-3p; hsa-miR-155-5p; hsa-miR-130b-3p; hsa-miR-27a-3p; hsa-miR-34a-5p; hsa-miR-130a-3p; hsa-miR-30a-5p; hsa-miR-125a-5p
Target genes (miRTarBase)		DENND1B		over-represented		1.60e-5		0.003442		0.003442		hsa-miR-155-5p; hsa-miR-365a-3p; hsa-miR-532-5p
Target genes (miRTarBase)		ESRRA		over-represented		1.60e-5		0.003442		0.003442		hsa-miR-155-5p; hsa-miR-30a-5p; hsa-miR-125a-5p
Target genes (miRTarBase)		GCSAM		over-represented		1.60e-5		0.003442		0.003442		hsa-miR-155-5p; hsa-miR-27a-3p; hsa-miR-30a-5p
GO Molecular function (miRPathDB)		RNA polymerase II proximal promoter sequence-specific DNA binding		over-represented		1.61e-5		8.06e-4		8.06e-4		hsa-miR-126-3p; hsa-miR-374a-5p; hsa-miR-155-5p; hsa-miR-130b-3p; hsa-miR-27a-3p; hsa-miR-34a-5p; hsa-miR-130a-3p; hsa-miR-125a-5p
Annotations derived over miRTarBase (Gene Ontology)		negative regulation of myosin-light-chain-phosphatase activity GO0035509		over-represented		1.61e-5		0.0010316		0.0010316		hsa-miR-126-3p; hsa-miR-22-5p; hsa-miR-34a-5p; hsa-miR-130a-3p; hsa-miR-148b-3p; hsa-miR-30a-5p
Annotations derived over miRTarBase (Gene Ontology)		positive regulation of protein kinase C activity GO1900020		over-represented		1.61e-5		0.0010316		0.0010316		hsa-miR-374a-5p; hsa-miR-155-5p; hsa-miR-27a-3p; hsa-miR-122-5p; hsa-miR-30a-5p; hsa-miR-125a-5p
GO Biological process (miRPathDB)		system development		over-represented		1.62e-5		2.54e-4		2.54e-4		hsa-miR-126-3p; hsa-miR-155-5p; hsa-miR-130b-3p; hsa-miR-27a-3p; hsa-miR-199a-3p; hsa-miR-34a-5p; hsa-miR-130a-3p; hsa-miR-148b-3p; hsa-miR-125a-5p
Diseases (MNDR)		liver disease		over-represented		1.65e-5		5.49e-5		5.49e-5		hsa-miR-126-3p; hsa-miR-155-5p; hsa-miR-27a-3p; hsa-miR-199a-3p; hsa-miR-122-5p; hsa-miR-34a-5p; hsa-miR-30a-5p
GO Biological process (miRPathDB)		regulation of phosphatidylinositol 3-kinase signaling		over-represented		1.66e-5		2.57e-4		2.57e-4		hsa-miR-126-3p; hsa-miR-199a-3p; hsa-miR-34a-5p; hsa-miR-130a-3p; hsa-miR-125a-5p
GO Biological process (miRPathDB)		response to lipopolysaccharide		over-represented		1.66e-5		2.57e-4		2.57e-4		hsa-miR-126-3p; hsa-miR-155-5p; hsa-miR-34a-5p; hsa-miR-130a-3p; hsa-miR-125a-5p
Annotations derived over miRTarBase (Gene Ontology)		macrophage colony-stimulating factor receptor binding GO0005157		over-represented		1.66e-5		0.0010413		0.0010413		hsa-miR-130b-3p; hsa-miR-505-3p; hsa-miR-130a-3p; hsa-miR-148b-3p
Annotations derived over miRTarBase (Gene Ontology)		positive regulation of calcidiol 1-monooxygenase activity GO0060559		over-represented		1.66e-5		0.0010413		0.0010413		hsa-miR-27a-3p; hsa-miR-34a-5p; hsa-miR-130a-3p; hsa-miR-125a-5p
Annotations derived over miRTarBase (Gene Ontology)		regulation of neuron projection arborization GO0150011		over-represented		1.66e-5		0.0010413		0.0010413		hsa-miR-155-5p; hsa-miR-27a-3p; hsa-miR-34a-5p; hsa-miR-125a-5p
Target genes (miRTarBase)		STARD13		over-represented		1.66e-5		0.003442		0.003442		hsa-miR-130b-3p; hsa-miR-122-5p; hsa-miR-130a-3p; hsa-miR-148b-3p
Annotations derived over miRTarBase (Gene Ontology)		stress-activated MAPK cascade GO0051403		over-represented		1.67e-5		0.0010413		0.0010413		hsa-miR-155-5p; hsa-miR-130b-3p; hsa-miR-365a-3p; hsa-miR-27a-3p; hsa-miR-199a-3p; hsa-miR-122-5p; hsa-miR-505-3p; hsa-miR-34a-5p; hsa-miR-130a-3p; hsa-miR-148b-3p; hsa-miR-30a-5p; hsa-miR-125a-5p; hsa-miR-339-3p
GO Biological process (miRPathDB)		cellular response to peptide		over-represented		1.69e-5		2.58e-4		2.58e-4		hsa-miR-126-3p; hsa-miR-155-5p; hsa-miR-34a-5p; hsa-miR-130a-3p; hsa-miR-125a-5p; hsa-miR-339-3p
GO Biological process (miRPathDB)		pri-miRNA transcription by RNA polymerase II		over-represented		1.69e-5		2.58e-4		2.58e-4		hsa-miR-155-5p; hsa-miR-130b-3p; hsa-miR-27a-3p; hsa-miR-34a-5p; hsa-miR-130a-3p; hsa-miR-125a-5p
GO Biological process (miRPathDB)		transcription initiation from RNA polymerase II promoter		over-represented		1.69e-5		2.58e-4		2.58e-4		hsa-miR-130b-3p; hsa-miR-27a-3p; hsa-miR-199a-3p; hsa-miR-34a-5p; hsa-miR-130a-3p; hsa-miR-30a-5p
Annotations derived over miRTarBase (Gene Ontology)		branching morphogenesis of an epithelial tube GO0048754		over-represented		1.71e-5		0.0010577		0.0010577		hsa-miR-126-3p; hsa-miR-374a-5p; hsa-miR-155-5p; hsa-miR-27a-3p; hsa-miR-199a-3p; hsa-miR-122-5p; hsa-miR-34a-5p; hsa-miR-130a-3p; hsa-miR-30a-5p; hsa-miR-125a-5p
GO Biological process (miRPathDB)		reproductive system development		over-represented		1.72e-5		2.60e-4		2.60e-4		hsa-miR-126-3p; hsa-miR-155-5p; hsa-miR-365a-3p; hsa-miR-27a-3p; hsa-miR-199a-3p; hsa-miR-34a-5p; hsa-miR-125a-5p
Annotations derived over miRTarBase (Gene Ontology)		canonical Wnt signaling pathway involved in midbrain dopaminergic neuron differentiation GO1904954		over-represented		1.73e-5		0.001061		0.001061		hsa-miR-155-5p; hsa-miR-885-5p; hsa-miR-122-5p; hsa-miR-34a-5p; hsa-miR-148b-3p; hsa-miR-30a-5p
Annotations derived over miRTarBase (Gene Ontology)		positive regulation of MAP kinase activity GO0043406		over-represented		1.74e-5		0.0010624		0.0010624		hsa-miR-126-3p; hsa-miR-374a-5p; hsa-miR-155-5p; hsa-miR-130b-3p; hsa-miR-27a-3p; hsa-miR-199a-3p; hsa-miR-122-5p; hsa-miR-22-5p; hsa-miR-34a-5p; hsa-miR-130a-3p; hsa-miR-148b-3p; hsa-miR-532-5p; hsa-miR-30a-5p; hsa-miR-125a-5p
Annotations derived over miRTarBase (Gene Ontology)		growth factor binding GO0019838		over-represented		1.77e-5		0.0010753		0.0010754		hsa-miR-126-3p; hsa-miR-374a-5p; hsa-miR-155-5p; hsa-miR-130b-3p; hsa-miR-27a-3p; hsa-miR-199a-3p; hsa-miR-122-5p; hsa-miR-22-5p; hsa-miR-34a-5p; hsa-miR-130a-3p; hsa-miR-30a-5p; hsa-miR-125a-5p
Pathways (KEGG)		African trypanosomiasis		over-represented		1.82e-5		6.51e-4		6.51e-4		hsa-miR-126-3p; hsa-miR-155-5p; hsa-miR-130b-3p; hsa-miR-365a-3p; hsa-miR-27a-3p; hsa-miR-122-5p; hsa-miR-505-3p; hsa-miR-22-5p; hsa-miR-34a-5p; hsa-miR-130a-3p; hsa-miR-125a-5p
Gene Ontology (miRWalk)		GO0071333 cellular response to glucose stimulus		over-represented		1.84e-5		0.0044105		0.0044105		hsa-miR-126-3p; hsa-miR-155-5p; hsa-miR-365a-3p; hsa-miR-199a-3p; hsa-miR-122-5p; hsa-miR-34a-5p; hsa-miR-130a-3p; hsa-miR-148b-3p; hsa-miR-30a-5p
GO Biological process (miRPathDB)		positive regulation of cellular metabolic process		over-represented		1.86e-5		2.80e-4		2.80e-4		hsa-miR-126-3p; hsa-miR-155-5p; hsa-miR-130b-3p; hsa-miR-365a-3p; hsa-miR-27a-3p; hsa-miR-199a-3p; hsa-miR-505-3p; hsa-miR-34a-5p; hsa-miR-130a-3p; hsa-miR-30a-5p; hsa-miR-125a-5p
Annotations derived over miRTarBase (Gene Ontology)		macrophage differentiation GO0030225		over-represented		1.86e-5		0.0011204		0.0011203		hsa-miR-126-3p; hsa-miR-374a-5p; hsa-miR-155-5p; hsa-miR-130b-3p; hsa-miR-199a-3p; hsa-miR-505-3p; hsa-miR-34a-5p; hsa-miR-130a-3p; hsa-miR-148b-3p; hsa-miR-125a-5p
Diseases (MNDR)		systemic lupus erythematosus		over-represented		1.86e-5		6.16e-5		6.16e-5		hsa-miR-126-3p; hsa-miR-155-5p; hsa-miR-27a-3p; hsa-miR-34a-5p; hsa-miR-30a-5p; hsa-miR-125a-5p
WikiPathways (miRPathDB)		Alpha 6 Beta 4 signaling pathway		over-represented		1.86e-5		2.43e-4		2.43e-4		hsa-miR-126-3p; hsa-miR-155-5p; hsa-miR-365a-3p; hsa-miR-199a-3p; hsa-miR-34a-5p; hsa-miR-125a-5p
Diseases (MNDR)		tonsil cancer		over-represented		1.87e-5		6.16e-5		6.16e-5		hsa-miR-126-3p; hsa-miR-155-5p; hsa-miR-199a-3p; hsa-miR-34a-5p; hsa-miR-130a-3p; hsa-miR-148b-3p; hsa-miR-30a-5p; hsa-miR-125a-5p
Annotations derived over miRTarBase (Gene Ontology)		activin receptor signaling pathway GO0032924		over-represented		1.87e-5		0.0011221		0.0011221		hsa-miR-126-3p; hsa-miR-374a-5p; hsa-miR-155-5p; hsa-miR-130b-3p; hsa-miR-365a-3p; hsa-miR-27a-3p; hsa-miR-505-3p; hsa-miR-34a-5p; hsa-miR-130a-3p; hsa-miR-148b-3p; hsa-miR-125a-5p
Gene Ontology (miRWalk)		GO0035198 mirna binding		over-represented		1.87e-5		0.0044105		0.0044105		hsa-miR-126-3p; hsa-miR-374a-5p; hsa-miR-155-5p; hsa-miR-130b-3p; hsa-miR-122-5p; hsa-miR-34a-5p; hsa-miR-130a-3p; hsa-miR-125a-5p
GO Biological process (miRPathDB)		negative regulation of cell cycle G1S phase transition		over-represented		1.88e-5		2.82e-4		2.82e-4		hsa-miR-126-3p; hsa-miR-155-5p; hsa-miR-130b-3p; hsa-miR-27a-3p; hsa-miR-34a-5p; hsa-miR-130a-3p; hsa-miR-30a-5p; hsa-miR-125a-5p
WikiPathways (miRPathDB)		Viral Acute Myocarditis		over-represented		1.90e-5		2.43e-4		2.43e-4		hsa-miR-126-3p; hsa-miR-155-5p; hsa-miR-885-5p; hsa-miR-365a-3p; hsa-miR-34a-5p; hsa-miR-30a-5p; hsa-miR-125a-5p
GO Biological process (miRPathDB)		regulation of muscle organ development		over-represented		1.90e-5		2.82e-4		2.82e-4		hsa-miR-130b-3p; hsa-miR-27a-3p; hsa-miR-199a-3p; hsa-miR-34a-5p; hsa-miR-130a-3p; hsa-miR-125a-5p; hsa-miR-339-3p
GO Biological process (miRPathDB)		regulation of striated muscle tissue development		over-represented		1.90e-5		2.82e-4		2.82e-4		hsa-miR-130b-3p; hsa-miR-27a-3p; hsa-miR-199a-3p; hsa-miR-34a-5p; hsa-miR-130a-3p; hsa-miR-125a-5p; hsa-miR-339-3p
Diseases (MNDR)		Cocaine-Related Disorders		over-represented		1.93e-5		6.34e-5		6.34e-5		hsa-miR-126-3p; hsa-miR-155-5p; hsa-miR-27a-3p; hsa-miR-122-5p; hsa-miR-34a-5p
GO Biological process (miRPathDB)		cardiac muscle tissue development		over-represented		1.95e-5		2.84e-4		2.84e-4		hsa-miR-155-5p; hsa-miR-130b-3p; hsa-miR-199a-3p; hsa-miR-34a-5p; hsa-miR-130a-3p; hsa-miR-125a-5p
GO Biological process (miRPathDB)		peptide transport		over-represented		1.95e-5		2.84e-4		2.84e-4		hsa-miR-126-3p; hsa-miR-155-5p; hsa-miR-27a-3p; hsa-miR-34a-5p; hsa-miR-30a-5p; hsa-miR-125a-5p
GO Biological process (miRPathDB)		protein transport		over-represented		1.95e-5		2.84e-4		2.84e-4		hsa-miR-126-3p; hsa-miR-155-5p; hsa-miR-27a-3p; hsa-miR-34a-5p; hsa-miR-30a-5p; hsa-miR-125a-5p
Annotations derived over miRTarBase (Gene Ontology)		RNA polymerase III type 1 promoter DNA binding GO0001030		over-represented		1.97e-5		0.0011595		0.0011595		hsa-miR-155-5p; hsa-miR-27a-3p; hsa-miR-199a-3p; hsa-miR-125a-5p
Annotations derived over miRTarBase (Gene Ontology)		RNA polymerase III type 2 promoter DNA binding GO0001031		over-represented		1.97e-5		0.0011595		0.0011595		hsa-miR-155-5p; hsa-miR-27a-3p; hsa-miR-199a-3p; hsa-miR-125a-5p
Annotations derived over miRTarBase (Gene Ontology)		RNA polymerase III type 3 promoter DNA binding GO0001032		over-represented		1.97e-5		0.0011595		0.0011595		hsa-miR-155-5p; hsa-miR-27a-3p; hsa-miR-199a-3p; hsa-miR-125a-5p
GO Biological process (miRPathDB)		protein metabolic process		over-represented		1.98e-5		2.86e-4		2.86e-4		hsa-miR-126-3p; hsa-miR-155-5p; hsa-miR-130b-3p; hsa-miR-27a-3p; hsa-miR-34a-5p; hsa-miR-130a-3p; hsa-miR-148b-3p; hsa-miR-30a-5p; hsa-miR-125a-5p
GO Biological process (miRPathDB)		regulation of programmed cell death		over-represented		1.98e-5		2.86e-4		2.86e-4		hsa-miR-126-3p; hsa-miR-155-5p; hsa-miR-130b-3p; hsa-miR-27a-3p; hsa-miR-34a-5p; hsa-miR-130a-3p; hsa-miR-148b-3p; hsa-miR-30a-5p; hsa-miR-125a-5p
Annotations derived over miRTarBase (Gene Ontology)		triglyceride mobilization GO0006642		over-represented		1.99e-5		0.0011629		0.0011629		hsa-miR-126-3p; hsa-miR-155-5p; hsa-miR-27a-3p; hsa-miR-122-5p; hsa-miR-34a-5p
Diseases (MNDR)		cervical adenocarcinoma		over-represented		2.00e-5		6.51e-5		6.51e-5		hsa-miR-365a-3p; hsa-miR-27a-3p; hsa-miR-199a-3p; hsa-miR-34a-5p; hsa-miR-30a-5p; hsa-miR-125a-5p
GO Cellular component (miRPathDB)		organelle membrane		over-represented		2.01e-5		0.0017338		0.0017338		hsa-miR-155-5p; hsa-miR-130b-3p; hsa-miR-130a-3p; hsa-miR-148b-3p; hsa-miR-30a-5p
Interactions (NPInter)		ATP2B1		over-represented		2.01e-5		0.0088008		0.0088008		hsa-miR-126-3p; hsa-miR-130b-3p; hsa-miR-199a-3p; hsa-miR-505-3p; hsa-miR-130a-3p; hsa-miR-148b-3p
GO Biological process (miRPathDB)		regulation of protein metabolic process		over-represented		2.01e-5		2.86e-4		2.86e-4		hsa-miR-126-3p; hsa-miR-155-5p; hsa-miR-130b-3p; hsa-miR-27a-3p; hsa-miR-199a-3p; hsa-miR-34a-5p; hsa-miR-130a-3p; hsa-miR-148b-3p; hsa-miR-30a-5p; hsa-miR-125a-5p
Annotations derived over miRTarBase (Gene Ontology)		COPII vesicle coat GO0030127		over-represented		2.01e-5		0.001165		0.001165		hsa-miR-374a-5p; hsa-miR-155-5p; hsa-miR-130b-3p; hsa-miR-365a-3p; hsa-miR-27a-3p; hsa-miR-122-5p; hsa-miR-505-3p; hsa-miR-22-5p; hsa-miR-34a-5p; hsa-miR-130a-3p; hsa-miR-148b-3p; hsa-miR-30a-5p
Annotations derived over miRTarBase (Gene Ontology)		SUMO binding GO0032183		over-represented		2.02e-5		0.001165		0.001165		hsa-miR-374a-5p; hsa-miR-155-5p; hsa-miR-885-5p; hsa-miR-130b-3p; hsa-miR-27a-3p; hsa-miR-505-3p; hsa-miR-34a-5p; hsa-miR-130a-3p; hsa-miR-30a-5p; hsa-miR-125a-5p
WikiPathways (miRPathDB)		Bladder Cancer		over-represented		2.02e-5		2.48e-4		2.48e-4		hsa-miR-126-3p; hsa-miR-155-5p; hsa-miR-130b-3p; hsa-miR-365a-3p; hsa-miR-27a-3p; hsa-miR-34a-5p; hsa-miR-130a-3p; hsa-miR-30a-5p; hsa-miR-125a-5p
GO Biological process (miRPathDB)		activation of MAPK activity		over-represented		2.03e-5		2.86e-4		2.86e-4		hsa-miR-126-3p; hsa-miR-199a-3p; hsa-miR-34a-5p; hsa-miR-130a-3p; hsa-miR-125a-5p
GO Biological process (miRPathDB)		animal organ regeneration		over-represented		2.03e-5		2.86e-4		2.86e-4		hsa-miR-126-3p; hsa-miR-155-5p; hsa-miR-27a-3p; hsa-miR-34a-5p; hsa-miR-130a-3p
GO Biological process (miRPathDB)		positive regulation of establishment of protein localization		over-represented		2.03e-5		2.86e-4		2.86e-4		hsa-miR-126-3p; hsa-miR-27a-3p; hsa-miR-34a-5p; hsa-miR-30a-5p; hsa-miR-125a-5p
GO Biological process (miRPathDB)		regulation of signal transduction		over-represented		2.04e-5		2.86e-4		2.86e-4		hsa-miR-126-3p; hsa-miR-155-5p; hsa-miR-130b-3p; hsa-miR-27a-3p; hsa-miR-34a-5p; hsa-miR-130a-3p; hsa-miR-125a-5p; hsa-miR-339-3p
Interactions (NPInter)		H2AFY2		over-represented		2.05e-5		0.0088008		0.0088008		hsa-miR-365a-3p; hsa-miR-505-3p; hsa-miR-130a-3p; hsa-miR-148b-3p
Interactions (NPInter)		ZNF704		over-represented		2.05e-5		0.0088008		0.0088008		hsa-miR-130b-3p; hsa-miR-199a-3p; hsa-miR-130a-3p; hsa-miR-148b-3p
Annotations derived over miRTarBase (Gene Ontology)		cellular response to virus GO0098586		over-represented		2.06e-5		0.0011783		0.0011783		hsa-miR-374a-5p; hsa-miR-155-5p; hsa-miR-130b-3p; hsa-miR-27a-3p; hsa-miR-122-5p; hsa-miR-505-3p; hsa-miR-34a-5p; hsa-miR-148b-3p; hsa-miR-125a-5p
Annotations derived over miRTarBase (Gene Ontology)		response to transforming growth factor beta GO0071559		over-represented		2.06e-5		0.0011783		0.0011783		hsa-miR-126-3p; hsa-miR-130b-3p; hsa-miR-27a-3p; hsa-miR-34a-5p; hsa-miR-130a-3p; hsa-miR-148b-3p; hsa-miR-532-5p; hsa-miR-30a-5p; hsa-miR-125a-5p
Annotations derived over miRTarBase (Gene Ontology)		negative regulation of interferon-gamma-mediated signaling pathway GO0060336		over-represented		2.10e-5		0.0011927		0.0011927		hsa-miR-155-5p; hsa-miR-130b-3p; hsa-miR-27a-3p; hsa-miR-122-5p; hsa-miR-130a-3p; hsa-miR-30a-5p
Gene Ontology (miRWalk)		GO0006869 lipid transport		over-represented		2.11e-5		0.0044105		0.0044105		hsa-miR-155-5p; hsa-miR-130b-3p; hsa-miR-365a-3p; hsa-miR-122-5p; hsa-miR-505-3p; hsa-miR-34a-5p; hsa-miR-148b-3p; hsa-miR-30a-5p; hsa-miR-125a-5p
WikiPathways (miRPathDB)		PI3K-Akt Signaling Pathway		over-represented		2.13e-5		2.52e-4		2.52e-4		hsa-miR-126-3p; hsa-miR-155-5p; hsa-miR-365a-3p; hsa-miR-27a-3p; hsa-miR-199a-3p; hsa-miR-34a-5p; hsa-miR-30a-5p; hsa-miR-125a-5p; hsa-miR-339-3p
Diseases (MNDR)		AIDS Dementia Complex		over-represented		2.15e-5		6.89e-5		6.89e-5		hsa-miR-126-3p; hsa-miR-155-5p; hsa-miR-27a-3p; hsa-miR-122-5p; hsa-miR-34a-5p; hsa-miR-130a-3p
Diseases (MNDR)		fragile X syndrome		over-represented		2.15e-5		6.89e-5		6.89e-5		hsa-miR-155-5p; hsa-miR-27a-3p; hsa-miR-122-5p; hsa-miR-34a-5p; hsa-miR-148b-3p; hsa-miR-125a-5p
Diseases (MNDR)		pre-eclampsia		over-represented		2.15e-5		6.89e-5		6.89e-5		hsa-miR-126-3p; hsa-miR-155-5p; hsa-miR-130b-3p; hsa-miR-27a-3p; hsa-miR-34a-5p; hsa-miR-30a-5p
Gene Ontology (miRWalk)		GO0044212 transcription regulatory region dna binding		over-represented		2.15e-5		0.0044105		0.0044105		hsa-miR-126-3p; hsa-miR-374a-5p; hsa-miR-155-5p; hsa-miR-130b-3p; hsa-miR-365a-3p; hsa-miR-27a-3p; hsa-miR-199a-3p; hsa-miR-122-5p; hsa-miR-505-3p; hsa-miR-34a-5p; hsa-miR-130a-3p; hsa-miR-148b-3p; hsa-miR-532-5p; hsa-miR-30a-5p; hsa-miR-125a-5p
KEGG (miRPathDB)		Bladder cancer		over-represented		2.16e-5		6.78e-4		6.78e-4		hsa-miR-126-3p; hsa-miR-155-5p; hsa-miR-130b-3p; hsa-miR-365a-3p; hsa-miR-27a-3p; hsa-miR-199a-3p; hsa-miR-34a-5p; hsa-miR-130a-3p; hsa-miR-125a-5p
Annotations derived over miRTarBase (Gene Ontology)		in utero embryonic development GO0001701		over-represented		2.18e-5		0.0012326		0.0012326		hsa-miR-126-3p; hsa-miR-374a-5p; hsa-miR-155-5p; hsa-miR-130b-3p; hsa-miR-27a-3p; hsa-miR-199a-3p; hsa-miR-122-5p; hsa-miR-505-3p; hsa-miR-34a-5p; hsa-miR-130a-3p; hsa-miR-30a-5p; hsa-miR-125a-5p; hsa-miR-339-3p
Target genes (miRTarBase)		ZNF148		over-represented		2.19e-5		0.0043105		0.0043105		hsa-miR-374a-5p; hsa-miR-155-5p; hsa-miR-885-5p; hsa-miR-365a-3p; hsa-miR-27a-3p
[truncated: 6,022 more rows]

[truncated: 3 more sheets: TableS11.miEAA_ApoeInt, TableS12.miEAA_SmokingInt, TableS13.miEAA_Summary]
